# Supplementary material for: Sequencing and de novo assembly of a Dahlia hybrid cultivar transcriptome
Source: Front Plant Sci. 2014 Jul 17;5:340. doi: 10.3389/fpls.2014.00340 (PMC4101353; doi:10.3389/fpls.2014.00340)
Supplement: Supplementary file 1 [file DataSheet1.XLSX]

## Sheet: dahlia_annotationFileDEincluded
Seq. Name	Seq. Description	Hit Acc.	min. eValue	mean Similarity	NR Desc	Hit Acc.	min. evalue	No. GOs	GOs	Enzyme Codes	InterProScan	Normalized Read Counts in Floral Bud	Normalized Read Counts in Leaf	Normalized Read Counts in Stem	Putative Tissue Specificity
Locus_4343_Transcript_13/13_Confidence_0.514_Length_1369	sgt1b_arath ame: full=protein sgt1 homolog b short= 1b ame: full=protein enhanced downy mildew 1 ame: full=protein enhancer of tir1-1 auxin resistance 3 ame: full=suppressor of g2 allele of skp1 homolog b	Q9SUT5	1.28e-109	0.661	chaperone binding	XP_002513632	7.05e-129	1	F:protein binding	---NA---	IPR019734 (SMART); IPR011990 (G3DSA:1.25.40.GENE3D); IPR001440 (PFAM); PF13414 (PFAM); PTHR22904 (PANTHER); IPR013026 (PROSITE_PROFILES); IPR019734 (PROSITE_PROFILES); IPR019734 (PROSITE_PROFILES); IPR019734 (PROSITE_PROFILES); SSF48452 (SUPERFAMILY)	418.953	8791.65	5347.59	Decreased in bud
Locus_38384_Transcript_6/6_Confidence_0.471_Length_1126	anxd5_arath ame: full=annexin d5 ame: full= t5	Q9C9X3	3.88e-116	0.612	annexin d5-like	EOY21503	1.53e-147	2	F:calcium-dependent phospholipid binding; F:calcium ion binding	---NA---	IPR001464 (PRINTS); IPR018502 (SMART); IPR018502 (G3DSA:1.10.220.GENE3D); IPR018502 (G3DSA:1.10.220.GENE3D); IPR018502 (PFAM); IPR018502 (G3DSA:1.10.220.GENE3D); IPR009118 (PTHR10502:PANTHER); PTHR10502 (PANTHER); IPR018252 (PROSITE_PATTERNS); IPR018252 (PROSITE_PATTERNS); SSF47874 (SUPERFAMILY)	365.982	3843.35	5913.81	Decreased in bud
Locus_33095_Transcript_6/6_Confidence_0.357_Length_1685	c81f1_arath ame: full=cytochrome p450 81f1	O65790	9.88e-125	0.54	cytochrome p450	XP_002285105	2.82e-166	6	P:cellular response to chemical stimulus; F:binding; P:response to metal ion; P:indole glucosinolate metabolic process; F:monooxygenase activity; C:endoplasmic reticulum	-	no IPS match	351.535	4699.98	3034.57	Decreased in bud
Locus_33115_Transcript_2/2_Confidence_0.857_Length_986	tsjt1_tobac ame: full=stem-specific protein tsjt1	P24805	3.65e-34	0.4986	aluminum-induced protein	AAW02789	1.7e-149	3	F:ligase activity; P:cellular nitrogen compound biosynthetic process; P:alpha-amino acid biosynthetic process	-	NON_CYTOPLASMIC_DOMAIN (PHOBIUS); TRANSMEMBRANE (PHOBIUS); CYTOPLASMIC_DOMAIN (PHOBIUS); TMhelix (TMHMM)	247.519	3172.21	2092.53	Decreased in bud
Locus_42173_Transcript_1/1_Confidence_1.000_Length_935	nltp_helan ame: full=non-specific lipid-transfer protein short=ltp short= ame: full=sdi-9 flags: precursor	Q39950	6.43e-39	0.76	lipid transfer protein	CBW38499	3.26e-38	2	F:lipid binding; P:lipid transport	---NA---	IPR000528 (PRINTS); IPR016140 (SMART); IPR016140 (PFAM); G3DSA:1.10.110.10 (GENE3D); IPR000528 (PROSITE_PATTERNS); SIGNAL_PEPTIDE (PHOBIUS); SIGNAL_PEPTIDE_N_REGION (PHOBIUS); NON_CYTOPLASMIC_DOMAIN (PHOBIUS); SIGNAL_PEPTIDE_C_REGION (PHOBIUS); SIGNAL_PEPTIDE_H_REGION (PHOBIUS); SignalP-noTM (SIGNALP_GRAM_NEGATIVE); SignalP-noTM (SIGNALP_EUK); SignalP-TM (SIGNALP_GRAM_POSITIVE); IPR016140 (SUPERF…	204.179	2170.99	1437.11	Decreased in bud
Locus_1999_Transcript_8/8_Confidence_0.500_Length_1585	pata3_soltu ame: full=patatin group a-3 flags: precursor	Q2MY58	1.99e-91	0.628	patatin-like protein	EMJ27854	7.82e-165	1	P:lipid metabolic process	---NA---	G3DSA:3.40.1090.10 (GENE3D); IPR002641 (PFAM); PTHR32176:SF1 (PANTHER); PTHR32176 (PANTHER); IPR016035 (SUPERFAMILY)	201.29	2131.1	1356.94	Decreased in bud
Locus_44503_Transcript_1/1_Confidence_1.000_Length_1105	---NA---	---NA---	---NA---	---NA---	conserved hypothetical protein	XP_002512414	5.01e-13	1	F:protein binding	---NA---	IPR000008 (SMART); G3DSA:2.60.40.150 (GENE3D); IPR000008 (PFAM); PTHR32246 (PANTHER); PTHR32246:SF0 (PANTHER); CYTOPLASMIC_DOMAIN (PHOBIUS); NON_CYTOPLASMIC_DOMAIN (PHOBIUS); TRANSMEMBRANE (PHOBIUS); IPR000008 (PROSITE_PROFILES); IPR000008 (SUPERFAMILY); TMhelix (TMHMM)	200.327	1915.69	2966.43	Decreased in bud
Locus_23832_Transcript_8/8_Confidence_0.579_Length_1651	une10_arath ame: full=transcription factor une10 ame: full=basic helix-loop-helix protein 16 short= 16 short=bhlh 16 ame: full=protein unfertilized embryo sac 10 ame: full=transcription factor en 108 ame: full=bhlh transcription factor bhlh016	Q8GZ38	6.63e-84	0.796	transcription factor une10-like	XP_002511647	1.3e-109	24	F:phytochrome binding; P:fruit development; P:gibberellic acid mediated signaling pathway; P:root hair cell development; P:heme biosynthetic process; P:regulation of transcription, DNA-dependent; P:double fertilization forming a zygote and endosperm; P:chlorophyll biosynthetic process; P:positive regulation of anthocyanin metabolic process; P:negative gravitropism; P:red light signaling pathway; …	-	no IPS match	188.77	2033.37	1521.3	Decreased in bud
Locus_42019_Transcript_1/2_Confidence_0.750_Length_1580	harb1_human ame: full= nuclease harbi1 ame: full=harbinger transposase-derived nuclease	Q96MB7	2e-22	0.455	nuclease harbi1-like	XP_002514098	6.56e-179	1	C:intracellular part	-	IPR027806 (PFAM); IPR026103 (PANTHER); PTHR22930:SF0 (PANTHER)	178.175	6244.7	3176.88	Decreased in bud
Locus_14705_Transcript_6/6_Confidence_0.706_Length_2060	gh35_arath ame: full=indole-3-acetic acid-amido synthetase ame: full=auxin-responsive gh3-like protein 5 short= 3-5	O81829	0	0.753	gh3 family protein	XP_002533739	0	9	P:response to light stimulus; P:response to brassinosteroid stimulus; F:indole-3-acetic acid amido synthetase activity; P:auxin homeostasis; P:response to cyclopentenone; P:unidimensional cell growth; C:chloroplast; P:auxin mediated signaling pathway; P:positive regulation of camalexin biosynthetic process	-	IPR004993 (PFAM); PTHR31901 (PANTHER); PTHR31901:SF0 (PANTHER)	141.577	1298.4	2203.77	Decreased in bud
Locus_12878_Transcript_3/3_Confidence_0.833_Length_1291	gdl7_arath ame: full=gdsl esterase lipase at1g28580 ame: full=extracellular lipase at1g28580 flags: precursor	Q9FXJ2	2.1e-120	0.646	gdsl esterase lipase at1g28580-like	XP_002267261	7.84e-134	2	P:lipid metabolic process; F:hydrolase activity, acting on ester bonds	---NA---	IPR013831 (G3DSA:3.40.50.GENE3D); IPR001087 (PFAM); PTHR22835 (PANTHER); SignalP-noTM (SIGNALP_EUK); SSF52266 (SUPERFAMILY); TMhelix (TMHMM)	117.499	950.367	712.544	Decreased in bud
Locus_22329_Transcript_3/5_Confidence_0.444_Length_747	erf5_nicsy ame: full=ethylene-responsive transcription factor 5 ame: full=ethylene-responsive element-binding factor 4 short=erebp-4 ame: full=ethylene-responsive element-binding factor 5 homolog ame: full= 4	Q9LW48	2.62e-36	0.728	ethylene-responsive transcription factor 5-like	XP_004513203	1.38e-40	3	P:regulation of transcription, DNA-dependent; F:sequence-specific DNA binding transcription factor activity; F:DNA binding	---NA---	IPR001471 (PRINTS); IPR001471 (SMART); IPR001471 (G3DSA:3.30.730.GENE3D); IPR001471 (PFAM); PTHR31677 (PANTHER); PTHR31677:SF0 (PANTHER); TRANSMEMBRANE (PHOBIUS); CYTOPLASMIC_DOMAIN (PHOBIUS); NON_CYTOPLASMIC_DOMAIN (PHOBIUS); IPR001471 (PROSITE_PROFILES); IPR016177 (SUPERFAMILY); TMhelix (TMHMM)	112.684	1850.87	1923.17	Decreased in bud
Locus_30386_Transcript_9/14_Confidence_0.254_Length_1259	asg4_arath ame: full=transcription factor asg4 ame: full=myb transcription factor lhy-cca1-like3 ame: full=myb-related protein asg4 ame: full=protein altered seed germination 4	Q6R0H0	2.64e-84	0.7113	transcription factor asg4-like	ACH87169	1.2e-143	2	F:chromatin binding; F:DNA binding	---NA---	IPR001005 (SMART); IPR006447 (TIGRFAM); IPR001005 (PFAM); IPR009057 (G3DSA:1.10.10.GENE3D); PTHR12802:SF22 (PANTHER); PTHR12802 (PANTHER); IPR017930 (PROSITE_PROFILES); IPR009057 (SUPERFAMILY)	112.684	2163.01	1260.73	Decreased in bud
Locus_22896_Transcript_2/2_Confidence_0.667_Length_1487	col5_arath ame: full=zinc finger protein constans-like 5	Q9FHH8	9.55e-80	0.564	constans-like zinc finger protein	XP_002277953	1.73e-97	3	C:intracellular; F:zinc ion binding; F:protein binding	---NA---	IPR000315 (SMART); IPR000315 (PFAM); IPR010402 (PFAM); PTHR31319 (PANTHER); PTHR31319:SF0 (PANTHER); IPR000315 (PROSITE_PROFILES); IPR000315 (PROSITE_PROFILES); IPR010402 (PROSITE_PROFILES)	111.721	896.517	735.594	Decreased in bud
Locus_39959_Transcript_2/4_Confidence_0.625_Length_1183	fl3h_maldo ame: full= -oxoglutarate 3-dioxygenase ame: full=fht ame: full=flavanone-3-hydroxylase short=f3h	Q06942	1.97e-61	0.56	flavanone 3-dioxygenase-like	XP_003523313	7.22e-178	2	F:oxidoreductase activity, acting on paired donors, with incorporation or reduction of molecular oxygen, 2-oxoglutarate as one donor, and incorporation of one atom each of oxygen into both donors; P:oxidation-reduction process	---NA---	IPR027443 (G3DSA:2.60.120.GENE3D); IPR005123 (PFAM); IPR026992 (PFAM); PTHR10209 (PANTHER); PTHR10209:SF55 (PANTHER); IPR005123 (PROSITE_PROFILES); SSF51197 (SUPERFAMILY)	111.721	2699.52	1876.06	Decreased in bud
Locus_40178_Transcript_5/5_Confidence_0.692_Length_1002	Y4276_ARATHRecName: Full=Uncharacterized protein At4g22758	Q56XJ7	2.48e-07	0.59	Uncharacterized protein TCM_041515	EOY33570	4.44e-55	1	C:nucleus	---NA---	no IPS match	110.758	957.348	629.363	Decreased in bud
Locus_20015_Transcript_2/2_Confidence_0.917_Length_1601	y2910_arath ame: full= gamma-glutamylcyclotransferase at3g02910	Q9M8T3	6.4e-44	0.52	gamma-glutamylcyclotransferase at3g02910-like	XP_004235360	2.56e-54	1	P:response to karrikin	-	IPR013024 (G3DSA:3.10.490.GENE3D); IPR009288 (PFAM); PTHR12510 (PANTHER); SSF110857 (SUPERFAMILY)	105.942	1672.37	1520.29	Decreased in bud
Locus_27494_Transcript_5/5_Confidence_0.667_Length_1201	erf80_arath ame: full=ethylene-responsive transcription factor 9 short= 9 ame: full=ethylene-responsive element-binding factor 9 short=erebp-9	Q9FE67	4.43e-21	0.818	ethylene-responsive transcription factor 4-like	XP_004485813	1.21e-26	3	P:regulation of transcription, DNA-dependent; F:sequence-specific DNA binding transcription factor activity; F:DNA binding	---NA---	IPR001471 (PRINTS); IPR001471 (SMART); IPR001471 (G3DSA:3.30.730.GENE3D); IPR001471 (PFAM); PTHR31677 (PANTHER); PTHR31677:SF0 (PANTHER); IPR001471 (PROSITE_PROFILES); IPR016177 (SUPERFAMILY)	103.053	810.754	667.446	Decreased in bud
Locus_26234_Transcript_27/29_Confidence_0.255_Length_2675	---NA---	---NA---	---NA---	---NA---	ankyrin repeat-containing protein at3g12360-like	CAN81449	9.07e-118	1	F:protein binding	---NA---	IPR002110 (SMART); IPR020683 (G3DSA:1.25.40.GENE3D); IPR026961 (PFAM); CYTOPLASMIC_DOMAIN (PHOBIUS); TRANSMEMBRANE (PHOBIUS); CYTOPLASMIC_DOMAIN (PHOBIUS); TRANSMEMBRANE (PHOBIUS); NON_CYTOPLASMIC_DOMAIN (PHOBIUS); TRANSMEMBRANE (PHOBIUS); NON_CYTOPLASMIC_DOMAIN (PHOBIUS); TRANSMEMBRANE (PHOBIUS); CYTOPLASMIC_DOMAIN (PHOBIUS); IPR020683 (PROSITE_PROFILES); IPR020683 (PROSITE_PROFILES); IPR020683 …	100.164	4808.68	3590.78	Decreased in bud
Locus_44096_Transcript_4/4_Confidence_0.625_Length_1557	gdl7_arath ame: full=gdsl esterase lipase at1g28580 ame: full=extracellular lipase at1g28580 flags: precursor	Q9FXJ2	2.67e-114	0.675	gdsl esterase lipase	XP_004234096	4.04e-120	2	F:hydrolase activity, acting on ester bonds; P:lipid metabolic process	---NA---	IPR001087 (PFAM); IPR013831 (G3DSA:3.40.50.GENE3D); PTHR22835 (PANTHER); SIGNAL_PEPTIDE_N_REGION (PHOBIUS); SIGNAL_PEPTIDE_C_REGION (PHOBIUS); NON_CYTOPLASMIC_DOMAIN (PHOBIUS); SIGNAL_PEPTIDE (PHOBIUS); SIGNAL_PEPTIDE_H_REGION (PHOBIUS); SignalP-noTM (SIGNALP_EUK); SSF52266 (SUPERFAMILY)	100.164	1310.37	2415.23	Decreased in bud
Locus_40028_Transcript_3/3_Confidence_0.800_Length_1283	atl2_arath ame: full=ring-h2 finger protein atl2 ame: full=protein arabidopsis toxicos en levadura 2 short=protein atl2	Q8L9T5	8.76e-40	0.602	ring-h2 finger protein atl2-like	XP_004229261	3.14e-46	2	F:protein binding; F:zinc ion binding	---NA---	IPR001841 (SMART); IPR013083 (G3DSA:3.30.40.GENE3D); IPR001841 (PFAM); PTHR22764 (PANTHER); PTHR22764:SF1 (PANTHER); CYTOPLASMIC_DOMAIN (PHOBIUS); NON_CYTOPLASMIC_DOMAIN (PHOBIUS); TRANSMEMBRANE (PHOBIUS); IPR001841 (PROSITE_PROFILES); SSF57850 (SUPERFAMILY); TMhelix (TMHMM)	99.2004	1534.75	1543.34	Decreased in bud
Locus_24932_Transcript_3/3_Confidence_0.600_Length_614	---NA---	---NA---	---NA---	---NA---	uncharacterized loc101207995	XP_002514131	7.97e-32	0	-	---NA---	no IPS match	98.2373	960.34	903.958	Decreased in bud
Locus_35670_Transcript_2/2_Confidence_0.875_Length_1568	---NA---	---NA---	---NA---	---NA---	af446872_1 at5g50150 mpf21_17	XP_004236234	0	0	-	---NA---	NON_CYTOPLASMIC_DOMAIN (PHOBIUS); TRANSMEMBRANE (PHOBIUS); CYTOPLASMIC_DOMAIN (PHOBIUS); TMhelix (TMHMM)	96.3111	633.246	905.963	Decreased in bud
Locus_10649_Transcript_5/5_Confidence_0.455_Length_918	cml45_arath ame: full=probable calcium-binding protein cml45 ame: full=calmodulin-like protein 45	Q93Z27	7.45e-26	0.684	probable calcium-binding protein cml45-like	AFK49407	1.57e-29	1	F:calcium ion binding	---NA---	Coil (COILS); IPR002048 (SMART); IPR011992 (PFAM); IPR011992 (G3DSA:1.10.238.GENE3D); PTHR10891 (PANTHER); PTHR10891:SF137 (PANTHER); IPR018247 (PROSITE_PATTERNS); IPR018247 (PROSITE_PATTERNS); IPR002048 (PROSITE_PROFILES); IPR002048 (PROSITE_PROFILES); SSF47473 (SUPERFAMILY)	95.3479	2172.98	1236.68	Decreased in bud
Locus_33079_Transcript_6/6_Confidence_0.667_Length_1141	erf5_tobac ame: full=ethylene-responsive transcription factor 5 ame: full=ethylene-responsive element-binding factor 4 short=erebp-4 ame: full=ethylene-responsive element-binding factor 5 homolog ame: full= 4	Q40478	1.81e-37	0.824	ethylene-responsive transcription factor 5-like	AGB07588	7.04e-42	3	F:sequence-specific DNA binding transcription factor activity; P:regulation of transcription, DNA-dependent; F:DNA binding	---NA---	IPR001471 (PRINTS); IPR001471 (SMART); IPR001471 (G3DSA:3.30.730.GENE3D); IPR001471 (PFAM); PTHR31677 (PANTHER); PTHR31677:SF0 (PANTHER); IPR001471 (PROSITE_PROFILES); IPR016177 (SUPERFAMILY)	89.5693	732.97	894.939	Decreased in bud
Locus_43389_Transcript_3/3_Confidence_0.667_Length_428	---NA---	---NA---	---NA---	---NA---	---NA---	---NA---	---NA---	0	-	---NA---	no IPS match	86.68	1205.66	1063.3	Decreased in bud
Locus_4209_Transcript_1/1_Confidence_1.000_Length_1718	c82c4_arath ame: full=cytochrome p450 82c4	Q9SZ46	8.19e-174	0.642	cytochrome p450	EOX93838	0	4	F:heme binding; F:oxidoreductase activity, acting on paired donors, with incorporation or reduction of molecular oxygen; F:iron ion binding; P:oxidation-reduction process	---NA---	IPR001128 (PRINTS); IPR002401 (PRINTS); IPR001128 (PFAM); IPR001128 (G3DSA:1.10.630.GENE3D); PTHR24298:SF2 (PANTHER); PTHR24298 (PANTHER); IPR017972 (PROSITE_PATTERNS); CYTOPLASMIC_DOMAIN (PHOBIUS); NON_CYTOPLASMIC_DOMAIN (PHOBIUS); TRANSMEMBRANE (PHOBIUS); IPR001128 (SUPERFAMILY); TMhelix (TMHMM); TMhelix (TMHMM)	82.8275	433.798	611.324	Decreased in bud
Locus_43498_Transcript_1/1_Confidence_1.000_Length_1837	gh35_orysj ame: full=probable indole-3-acetic acid-amido synthetase ame: full=auxin-responsive gh3-like protein 5 short= 3-5	Q6I581	0	0.661	probable indole-3-acetic acid-amido synthetase -like	EOX95769	0	24	P:negative regulation of defense response; P:jasmonic acid and ethylene-dependent systemic resistance; F:indole-3-acetic acid amido synthetase activity; P:positive regulation of camalexin biosynthetic process; P:regulation of stomatal movement; P:induced systemic resistance, jasmonic acid mediated signaling pathway; C:vacuole; P:red, far-red light phototransduction; P:auxin mediated signaling pat…	-	IPR004993 (PFAM); PTHR31901:SF0 (PANTHER); PTHR31901 (PANTHER)	82.8275	678.122	572.24	Decreased in bud
Locus_39971_Transcript_1/1_Confidence_1.000_Length_523	grxc9_arath ame: full=glutaredoxin-c9 short= rxc9 ame: full=protein roxy 19	Q9SGP6	5.45e-26	0.587	glutaredoxin	XP_002327897	6.22e-37	3	F:protein disulfide oxidoreductase activity; F:electron carrier activity; P:cell redox homeostasis	---NA---	IPR012336 (G3DSA:3.40.30.GENE3D); IPR011905 (TIGRFAM); IPR002109 (PFAM); PTHR10168 (PANTHER); PTHR10168:SF47 (PANTHER); IPR002109 (PROSITE_PROFILES); IPR012336 (SUPERFAMILY)	80.9013	1073.03	862.869	Decreased in bud
Locus_40805_Transcript_6/6_Confidence_0.500_Length_1507	nlp1_orysj ame: full=protein nlp1 short= 1 ame: full=nin-like protein 1 ame: full=nodule inception protein 1	Q10S83	7.89e-18	0.501	protein nlp6-like	EMJ10221	2.39e-19	1	P:transcription, DNA-dependent	-	IPR003035 (PROSITE_PROFILES)	79.9382	556.459	707.533	Decreased in bud
Locus_25860_Transcript_5/5_Confidence_0.231_Length_934	---NA---	---NA---	---NA---	---NA---	unknown	AFK33585	6.25e-21	0	-	---NA---	no IPS match	78.012	1863.84	1433.1	Decreased in bud
Locus_20500_Transcript_11/12_Confidence_0.400_Length_1794	stp14_arath ame: full=sugar transport protein 14 ame: full=hexose transporter 14	Q8GW61	0	0.735	sugar transport protein 14-like	XP_004239271	0	3	P:transmembrane transport; F:substrate-specific transmembrane transporter activity; C:integral to membrane	---NA---	IPR003663 (PRINTS); G3DSA:1.20.1250.20 (GENE3D); IPR005828 (PFAM); IPR003663 (TIGRFAM); G3DSA:1.20.1250.20 (GENE3D); PTHR24063 (PANTHER); PTHR24063:SF72 (PANTHER); IPR005829 (PROSITE_PATTERNS); IPR005829 (PROSITE_PATTERNS); TRANSMEMBRANE (PHOBIUS); TRANSMEMBRANE (PHOBIUS); TRANSMEMBRANE (PHOBIUS); NON_CYTOPLASMIC_DOMAIN (PHOBIUS); CYTOPLASMIC_DOMAIN (PHOBIUS); TRANSMEMBRANE (PHOBIUS); NON_CYTOPLA…	71.2702	547.483	419.91	Decreased in bud
Locus_42060_Transcript_5/8_Confidence_0.387_Length_595	---NA---	---NA---	---NA---	---NA---	---NA---	---NA---	---NA---	0	-	---NA---	PR01217 (PRINTS); TRANSMEMBRANE (PHOBIUS); CYTOPLASMIC_DOMAIN (PHOBIUS); NON_CYTOPLASMIC_DOMAIN (PHOBIUS); TMhelix (TMHMM)	70.3071	1658.41	907.967	Decreased in bud
Locus_23072_Transcript_2/2_Confidence_0.750_Length_1542	dcr_arath ame: full=bahd acyltransferase dcr ame: full=protein defective in cuticular ridges ame: full=protein permeable leaves 3	Q9FF86	3.73e-59	0.429	bahd acyltransferase dcr-like	EMJ06347	0	1	F:transferase activity, transferring acyl groups other than amino-acyl groups	---NA---	IPR003480 (PFAM); IPR023213 (G3DSA:3.30.559.GENE3D); IPR023213 (G3DSA:3.30.559.GENE3D); PTHR31896 (PANTHER); PTHR31896:SF0 (PANTHER); SignalP-TM (SIGNALP_GRAM_POSITIVE); SSF52777 (SUPERFAMILY)	69.344	593.356	472.023	Decreased in bud
Locus_39693_Transcript_8/8_Confidence_0.556_Length_1605	c71a4_solme ame: full=cytochrome p450 71a4 ame: full=cyplxxia4 ame: full=cytochrome p-450eg2	P37117	7e-166	0.698	cytochrome p450 71a2-like	XP_004236284	1.74e-175	8	F:metal ion binding; C:Golgi apparatus; P:response to molecule of fungal origin; F:(+)-menthofuran synthase activity; C:extracellular region; F:oxygen binding; C:membrane part; P:terpenoid metabolic process	EC:1.14.13.104	no IPS match	67.4177	418.84	381.827	Decreased in bud
Locus_41166_Transcript_2/3_Confidence_0.600_Length_1286	fad6e_arath ame: full=omega-6 fatty acid endoplasmic reticulum ame: full=delta desaturase	P46313	2.91e-156	0.619	delta-12 fatty acid desaturase 2	AEK06376	0	3	P:lipid metabolic process; F:oxidoreductase activity, acting on paired donors, with oxidation of a pair of donors resulting in the reduction of molecular oxygen to two molecules of water; P:oxidation-reduction process	---NA---	IPR005804 (PFAM); IPR021863 (PFAM); PTHR32100:SF7 (PANTHER); PTHR32100 (PANTHER); TRANSMEMBRANE (PHOBIUS); CYTOPLASMIC_DOMAIN (PHOBIUS); NON_CYTOPLASMIC_DOMAIN (PHOBIUS); CYTOPLASMIC_DOMAIN (PHOBIUS); NON_CYTOPLASMIC_DOMAIN (PHOBIUS); CYTOPLASMIC_DOMAIN (PHOBIUS); TRANSMEMBRANE (PHOBIUS); TRANSMEMBRANE (PHOBIUS); NON_CYTOPLASMIC_DOMAIN (PHOBIUS); TRANSMEMBRANE (PHOBIUS); TRANSMEMBRANE (PHOBIUS); …	66.4546	526.541	453.984	Decreased in bud
Locus_31034_Transcript_7/8_Confidence_0.474_Length_1465	pata3_soltu ame: full=patatin group a-3 flags: precursor	Q2MY58	9.29e-87	0.619	patatin t5	EMJ27854	2e-148	1	P:lipid metabolic process	---NA---	G3DSA:3.40.1090.10 (GENE3D); IPR002641 (PFAM); PTHR32176:SF1 (PANTHER); PTHR32176 (PANTHER); IPR016035 (SUPERFAMILY)	65.4915	846.655	788.709	Decreased in bud
Locus_45422_Transcript_2/2_Confidence_0.800_Length_642	---NA---	---NA---	---NA---	---NA---	---NA---	---NA---	---NA---	0	-	---NA---	no IPS match	65.4915	1098.96	1151.49	Decreased in bud
Locus_5832_Transcript_8/8_Confidence_0.421_Length_1253	bag3_arath ame: full=bag family molecular chaperone regulator 3 ame: full=bcl-2-associated athanogene 3	Q9LYP4	1.96e-62	0.6375	bag family molecular chaperone regulator 3-like	XP_004245651	7.64e-86	1	F:chaperone binding	---NA---	Coil (COILS); IPR003103 (SMART); G3DSA:1.20.58.120 (GENE3D); IPR003103 (PFAM); G3DSA:3.10.20.90 (GENE3D); PTHR31946 (PANTHER); PTHR31946:SF0 (PANTHER); IPR000626 (PROSITE_PROFILES); IPR003103 (PROSITE_PROFILES); SSF54236 (SUPERFAMILY); SSF63491 (SUPERFAMILY)	64.5284	642.221	551.194	Decreased in bud
Locus_1729_Transcript_10/10_Confidence_0.114_Length_1107	wrk70_arath ame: full=probable wrky transcription factor 70 ame: full=wrky dna-binding protein 70	Q9LY00	4.96e-34	0.65	wrky transcription	EOY04438	3.33e-53	24	F:sequence-specific DNA binding transcription factor activity; P:negative regulation of transcription, DNA-dependent; P:response to ozone; P:salicylic acid biosynthetic process; P:abscisic acid mediated signaling pathway; P:regulation of plant-type hypersensitive response; P:response to chitin; P:response to hydrogen peroxide; P:negative regulation of defense response; P:defense response to fungu…	-	no IPS match	62.6022	1545.72	1870.05	Decreased in bud
Locus_23622_Transcript_1/1_Confidence_1.000_Length_1877	ptr27_arath ame: full=nitrate transporter	Q9SZY4	0	0.632	nitrate transporter -like	EOY31045	0	3	F:transporter activity; C:membrane; P:oligopeptide transport	---NA---	IPR000109 (PFAM); G3DSA:1.20.1250.20 (GENE3D); PTHR11654:SF37 (PANTHER); IPR000109 (PANTHER); IPR018456 (PROSITE_PATTERNS); TRANSMEMBRANE (PHOBIUS); TRANSMEMBRANE (PHOBIUS); CYTOPLASMIC_DOMAIN (PHOBIUS); TRANSMEMBRANE (PHOBIUS); CYTOPLASMIC_DOMAIN (PHOBIUS); TRANSMEMBRANE (PHOBIUS); TRANSMEMBRANE (PHOBIUS); CYTOPLASMIC_DOMAIN (PHOBIUS); TRANSMEMBRANE (PHOBIUS); CYTOPLASMIC_DOMAIN (PHOBIUS); TRANS…	61.6391	725.989	442.96	Decreased in bud
Locus_35419_Transcript_1/2_Confidence_0.500_Length_833	---NA---	---NA---	---NA---	---NA---	PREDICTED: uncharacterized protein LOC101262623	XP_004241275	4.75e-46	0	-	---NA---	IPR007608 (PFAM)	60.676	642.221	589.277	Decreased in bud
Locus_24323_Transcript_1/1_Confidence_1.000_Length_1859	vpe_ricco ame: full=vacuolar-processing enzyme short=vpe flags: precursor	P49042	0	0.742	asparaginyl endopeptidase rep-2	CAB42651	0	7	P:cellular membrane fusion; C:lytic vacuole; P:vacuolar protein processing; P:Golgi vesicle transport; C:extracellular region; F:cysteine-type endopeptidase activity; P:proteolysis	EC:3.4.22.0	no IPS match	58.7497	350.03	412.895	Decreased in bud
Locus_27934_Transcript_4/4_Confidence_0.556_Length_1403	---NA---	---NA---	---NA---	---NA---	ribosomal protein l11	EOY09222	1.26e-111	0	-	---NA---	CYTOPLASMIC_DOMAIN (PHOBIUS); NON_CYTOPLASMIC_DOMAIN (PHOBIUS); TRANSMEMBRANE (PHOBIUS)	58.7497	435.793	342.743	Decreased in bud
Locus_42982_Transcript_4/4_Confidence_0.667_Length_1818	cipk5_orysj ame: full=cbl-interacting protein kinase 5 ame: full= 05	Q9LWM4	3.52e-157	0.706	sos3-interacting protein 1 isoform 1	XP_002269189	7.4e-167	4	P:protein phosphorylation; F:ATP binding; P:signal transduction; F:protein serine/threonine kinase activity	---NA---	IPR002290 (SMART); IPR004041 (PFAM); IPR000719 (PFAM); G3DSA:3.30.200.20 (GENE3D); G3DSA:1.10.510.10 (GENE3D); PTHR24347:SF103 (PANTHER); IPR020636 (PANTHER); IPR017441 (PROSITE_PATTERNS); IPR008271 (PROSITE_PATTERNS); CYTOPLASMIC_DOMAIN (PHOBIUS); TRANSMEMBRANE (PHOBIUS); NON_CYTOPLASMIC_DOMAIN (PHOBIUS); IPR018451 (PROSITE_PROFILES); IPR000719 (PROSITE_PROFILES); IPR011009 (SUPERFAMILY)	53.9342	671.141	413.897	Decreased in bud
Locus_15002_Transcript_1/4_Confidence_0.625_Length_1122	caf1k_arath ame: full=probable ccr4-associated factor 1 homolog 11	Q9FMS6	2.32e-131	0.698	probable ccr4-associated factor 1 homolog 9-like	XP_002271636	4.43e-139	2	C:nucleus; F:nucleic acid binding	---NA---	G3DSA:3.30.420.10 (GENE3D); IPR006941 (PFAM); PTHR10797 (PANTHER); IPR012337 (SUPERFAMILY)	52.008	1982.51	1115.42	Decreased in bud
Locus_40718_Transcript_2/3_Confidence_0.714_Length_599	psae_spiol ame: full=photosystem i reaction center subunit chloroplastic short=psi-e flags: precursor	P12354	3.96e-35	0.873	photosystem i reaction center subunit iv chloroplastic-like	P12354	2.16e-33	2	C:photosystem I reaction center; P:photosynthesis	---NA---	IPR003375 (PFAM); G3DSA:2.30.30.50 (GENE3D); SignalP-TM (SIGNALP_GRAM_POSITIVE); IPR008990 (SUPERFAMILY)	52.008	424.823	289.627	Decreased in bud
Locus_23842_Transcript_2/2_Confidence_0.800_Length_1638	bh130_arath ame: full=transcription factor bhlh130 ame: full=basic helix-loop-helix protein 130 short= 130 short=bhlh 130 ame: full=transcription factor en 69 ame: full=bhlh transcription factor bhlh130	Q66GR3	8.05e-33	0.705	dna binding	XP_004229606	3.43e-45	1	F:protein dimerization activity	---NA---	Coil (COILS); IPR011598 (SMART); IPR011598 (G3DSA:4.10.280.GENE3D); IPR011598 (PFAM); PTHR31880 (PANTHER); PTHR31880:SF0 (PANTHER); IPR011598 (PROSITE_PROFILES); IPR011598 (SUPERFAMILY)	51.0449	794.798	563.22	Decreased in bud
Locus_39111_Transcript_1/7_Confidence_0.375_Length_788	---NA---	---NA---	---NA---	---NA---	glycine-rich partial	XP_002285840	3.68e-22	0	-	---NA---	SignalP-TM (SIGNALP_GRAM_POSITIVE)	50.0818	696.072	472.023	Decreased in bud
Locus_42584_Transcript_2/3_Confidence_0.714_Length_2216	hsp7s_pea ame: full=stromal 70 kda heat shock-related chloroplastic flags: precursor	Q02028	0	0.909	stromal 70 kda heat shock-related chloroplastic-like	XP_002279101	0	3	F:unfolded protein binding; P:protein folding; F:ATP binding	---NA---	Coil (COILS); IPR013126 (PRINTS); IPR013126 (PFAM); IPR012725 (TIGRFAM); G3DSA:1.20.1270.10 (GENE3D); G3DSA:2.60.34.10 (GENE3D); G3DSA:3.30.420.40 (GENE3D); G3DSA:3.30.30.30 (GENE3D); G3DSA:3.30.420.40 (GENE3D); G3DSA:3.90.640.10 (GENE3D); PTHR19375 (PANTHER); IPR018181 (PROSITE_PATTERNS); IPR018181 (PROSITE_PATTERNS); IPR018181 (PROSITE_PATTERNS); IPR012725 (HAMAP); SSF53067 (SUPERFAMILY); SSF10…	49.1186	352.025	364.79	Decreased in bud
Locus_40273_Transcript_8/10_Confidence_0.576_Length_2358	waklh_arath ame: full=wall-associated receptor kinase-like 9 flags: precursor	Q9C9L5	1.53e-113	0.72	wall-associated receptor kinase 2-like	XP_004246320	1.32e-127	3	P:protein phosphorylation; F:ATP binding; F:protein serine/threonine kinase activity	---NA---	IPR002290 (SMART); G3DSA:1.10.510.10 (GENE3D); IPR013320 (G3DSA:2.60.120.GENE3D); IPR001245 (PFAM); G3DSA:3.30.200.20 (GENE3D); G3DSA:1.10.510.10 (GENE3D); IPR000719 (PFAM); PTHR24420 (PANTHER); IPR017441 (PROSITE_PATTERNS); IPR008271 (PROSITE_PATTERNS); IPR008271 (PROSITE_PATTERNS); IPR017441 (PROSITE_PATTERNS); IPR000719 (PROSITE_PROFILES); IPR000719 (PROSITE_PROFILES); IPR011009 (SUPERFAMILY);…	48.1555	984.273	745.615	Decreased in bud
Locus_26939_Transcript_5/5_Confidence_0.364_Length_576	lea5_citsi ame: full=late embryogenesis abundant protein lea5	Q39644	5.02e-07	0.56	late embryogenis abundant protein 5	AAC06242	3.23e-15	1	P:response to stress	---NA---	IPR004926 (PFAM); SIGNAL_PEPTIDE_N_REGION (PHOBIUS); NON_CYTOPLASMIC_DOMAIN (PHOBIUS); SIGNAL_PEPTIDE_C_REGION (PHOBIUS); SIGNAL_PEPTIDE (PHOBIUS); SIGNAL_PEPTIDE_H_REGION (PHOBIUS)	47.1924	597.345	356.773	Decreased in bud
Locus_40096_Transcript_1/2_Confidence_0.833_Length_606	psaea_nicsy ame: full=photosystem i reaction center subunit iv chloroplastic short=psi-e a contains: ame: full=photosystem i reaction center subunit iv a isoform 2 flags: precursor	Q41228	1.24e-37	0.866	psi reaction center subunit iii	XP_003625462	2.48e-39	2	P:photosynthesis; C:photosystem I reaction center	---NA---	IPR003375 (PFAM); G3DSA:2.30.30.50 (GENE3D); SIGNAL_PEPTIDE_N_REGION (PHOBIUS); SIGNAL_PEPTIDE_C_REGION (PHOBIUS); NON_CYTOPLASMIC_DOMAIN (PHOBIUS); SIGNAL_PEPTIDE (PHOBIUS); SIGNAL_PEPTIDE_H_REGION (PHOBIUS); SignalP-TM (SIGNALP_GRAM_POSITIVE); IPR008990 (SUPERFAMILY)	47.1924	337.066	277.601	Decreased in bud
Locus_42085_Transcript_2/2_Confidence_0.750_Length_532	---NA---	---NA---	---NA---	---NA---	---NA---	---NA---	---NA---	0	-	---NA---	no IPS match	45.2662	469.699	645.398	Decreased in bud
Locus_35257_Transcript_1/1_Confidence_1.000_Length_2334	acox1_arath ame: full=peroxisomal acyl-coenzyme a oxidase 1 short=aox 1 ame: full=long-chain acyl- oxidase short= 1	O65202	0	0.651	peroxisomal acyl- oxidase 1a	2FON_A	0	5	F:acyl-CoA oxidase activity; F:flavin adenine dinucleotide binding; C:peroxisome; F:acyl-CoA dehydrogenase activity; P:fatty acid beta-oxidation	---NA---	IPR012258 (PIRSF); G3DSA:1.20.140.10 (GENE3D); G3DSA:1.20.140.10 (GENE3D); IPR006091 (PFAM); PF14749 (PFAM); IPR006091 (G3DSA:2.40.110.GENE3D); IPR002655 (PFAM); IPR013786 (G3DSA:1.10.540.GENE3D); IPR012258 (PTHR10909:PANTHER); PTHR10909 (PANTHER); SignalP-noTM (SIGNALP_EUK); IPR009075 (SUPERFAMILY); IPR009075 (SUPERFAMILY); IPR009100 (SUPERFAMILY)	44.3031	253.298	249.541	Decreased in bud
Locus_41084_Transcript_1/2_Confidence_0.889_Length_455	cb2d_sollc ame: full=chlorophyll a-b binding protein 1d ame: full=lhcii type i cab-1d short=lhcp	P10707	1.45e-32	1	chloroplast light-harvesting chlorophyll a b-binding protein	ABK26807	9.62e-32	2	C:membrane; P:photosynthesis, light harvesting	---NA---	IPR022796 (PFAM); IPR023329 (G3DSA:1.10.3460.GENE3D); IPR001344 (PANTHER); CYTOPLASMIC_DOMAIN (PHOBIUS); NON_CYTOPLASMIC_DOMAIN (PHOBIUS); TRANSMEMBRANE (PHOBIUS); IPR023329 (SUPERFAMILY)	44.3031	467.704	302.656	Decreased in bud
Locus_42509_Transcript_3/3_Confidence_0.533_Length_2141	rpt3_arath ame: full=root phototropism protein 3 ame: full=btb poz domain-containing protein rpt3 ame: full=non-phototropic hypocotyl protein 3	Q9FMF5	0	0.618	root phototropism protein 3-like	XP_002522618	0	1	F:protein binding	---NA---	Coil (COILS); IPR011333 (G3DSA:3.30.710.GENE3D); IPR027356 (PFAM); PTHR32370 (PANTHER); PTHR32370:SF0 (PANTHER); IPR027356 (PROSITE_PROFILES); IPR000210 (PROSITE_PROFILES); IPR011333 (SUPERFAMILY)	44.3031	312.135	330.716	Decreased in bud
Locus_45434_Transcript_2/2_Confidence_0.750_Length_1197	djb13_human ame: full= homolog subfamily b member 13 ame: full=testis and spermatogenesis cell-related protein 6 ame: full=testis spermatocyte apoptosis-related gene 6 protein ame: full=testis spermatogenesis apoptosis-related gene 3 protein ame: full=testis spermatogenesis apoptosis-related gene 6 protein	P59910	3.33e-63	0.581	dnaj heat shock family protein	XP_003633023	8.16e-135	2	P:protein folding; F:unfolded protein binding	---NA---	IPR001623 (PRINTS); IPR001623 (SMART); IPR001623 (PFAM); G3DSA:2.60.260.20 (GENE3D); IPR001623 (G3DSA:1.10.287.GENE3D); IPR001623 (G3DSA:1.10.287.GENE3D); G3DSA:2.60.260.20 (GENE3D); IPR002939 (PFAM); PTHR24077 (PANTHER); PTHR24077:SF176 (PANTHER); IPR018253 (PROSITE_PATTERNS); IPR001623 (PROSITE_PROFILES); IPR001623 (SUPERFAMILY); IPR001623 (SUPERFAMILY); IPR008971 (SUPERFAMILY); IPR008971 (SUPE…	43.34	551.472	375.814	Decreased in bud
Locus_43585_Transcript_1/1_Confidence_1.000_Length_691	nltp2_pruar ame: full=non-specific lipid-transfer protein 2 short=ltp 2	P82353	7.42e-18	0.6075	non-specific lipid-transfer protein 2-like	AAA33933	3.19e-24	1	P:transport	-	no IPS match	41.4138	2278.69	1313.85	Decreased in bud
Locus_41839_Transcript_3/6_Confidence_0.467_Length_1092	myb59_arath ame: full=transcription factor myb59 ame: full=myb-related protein 59 short= 59	Q4JL84	3.17e-54	0.736	myb transcription factor	EOY34142	1.02e-62	2	F:chromatin binding; F:DNA binding	---NA---	IPR001005 (SMART); IPR009057 (G3DSA:1.10.10.GENE3D); IPR001005 (PFAM); PTHR10641 (PANTHER); PTHR10641:SF30 (PANTHER); IPR017930 (PROSITE_PROFILES); IPR009057 (SUPERFAMILY)	40.4506	1444	1134.46	Decreased in bud
Locus_47549_Transcript_1/1_Confidence_1.000_Length_829	my113_arath ame: full=transcription factor myb113 ame: full=myb-related protein 113 short= 113	Q9FNV9	2.26e-59	0.722	myb10 protein	BAK08889	1.79e-125	2	F:chromatin binding; F:DNA binding	---NA---	IPR001005 (SMART); IPR009057 (G3DSA:1.10.10.GENE3D); IPR001005 (PFAM); IPR009057 (G3DSA:1.10.10.GENE3D); PTHR10641 (PANTHER); PTHR10641:SF203 (PANTHER); IPR017930 (PROSITE_PROFILES); IPR017930 (PROSITE_PROFILES); IPR009057 (SUPERFAMILY)	40.4506	253.298	283.614	Decreased in bud
Locus_26266_Transcript_10/10_Confidence_0.279_Length_1347	svp_arath ame: full=mads-box protein svp ame: full=protein short vegetative phase	Q9FVC1	9.14e-75	0.673	mads box transcription factor	EOY15444	1.22e-92	5	F:protein dimerization activity; F:DNA binding; F:sequence-specific DNA binding transcription factor activity; C:nucleus; P:regulation of transcription, DNA-dependent	---NA---	Coil (COILS); IPR002100 (PRINTS); IPR002100 (SMART); IPR002487 (PFAM); IPR002100 (PFAM); PTHR11945:SF50 (PANTHER); PTHR11945 (PANTHER); IPR002487 (PROSITE_PROFILES); IPR002100 (PROSITE_PROFILES); IPR002100 (SUPERFAMILY)	39.4875	2480.13	1375.98	Decreased in bud
Locus_42347_Transcript_1/1_Confidence_1.000_Length_872	uspal_arath ame: full=universal stress protein a-like protein	Q8LGG8	4.49e-09	0.46	adenine nucleotide alpha hydrolases-like superfamily protein	EOY06709	1.99e-80	1	P:response to stress	---NA---	IPR006015 (PRINTS); IPR006016 (PFAM); IPR014729 (G3DSA:3.40.50.GENE3D); PTHR31964:SF0 (PANTHER); PTHR31964 (PANTHER); SSF52402 (SUPERFAMILY)	39.4875	243.326	310.673	Decreased in bud
Locus_46901_Transcript_1/2_Confidence_0.667_Length_1353	aap6_arath ame: full=amino acid permease 6 ame: full=amino acid transporter aap6	P92934	0	0.715	amino acid permease 6	ADB92670	0	25	P:response to fructose stimulus; P:neutral amino acid transport; P:water transport; P:nucleotide transport; F:basic amino acid transmembrane transporter activity; F:primary active transmembrane transporter activity; P:cellular membrane fusion; P:regulation of plant-type hypersensitive response; P:cellular cation homeostasis; P:response to salt stress; P:response to nematode; P:protein targeting t…	-	IPR013057 (PFAM); PTHR22950:SF9 (PANTHER); PTHR22950 (PANTHER); TRANSMEMBRANE (PHOBIUS); TRANSMEMBRANE (PHOBIUS); TRANSMEMBRANE (PHOBIUS); SIGNAL_PEPTIDE_C_REGION (PHOBIUS); TRANSMEMBRANE (PHOBIUS); CYTOPLASMIC_DOMAIN (PHOBIUS); TRANSMEMBRANE (PHOBIUS); SIGNAL_PEPTIDE (PHOBIUS); NON_CYTOPLASMIC_DOMAIN (PHOBIUS); CYTOPLASMIC_DOMAIN (PHOBIUS); TRANSMEMBRANE (PHOBIUS); NON_CYTOPLASMIC_DOMAIN (PHOBIU…	38.5244	497.622	761.65	Decreased in bud
Locus_42923_Transcript_4/4_Confidence_0.300_Length_884	---NA---	---NA---	---NA---	---NA---	transcription factor bhlh36-like	XP_002274262	6.36e-26	1	F:protein dimerization activity	---NA---	Coil (COILS); IPR011598 (SMART); IPR011598 (G3DSA:4.10.280.GENE3D); IPR011598 (PFAM); IPR011598 (PROSITE_PROFILES); IPR011598 (SUPERFAMILY)	35.6351	798.787	607.316	Decreased in bud
Locus_46239_Transcript_1/1_Confidence_1.000_Length_1825	anp1_arath ame: full=mitogen-activated protein kinase kinase kinase anp1 ame: full=arabidopsis npk1-related kinase 1	O22040	1.05e-29	0.484	serine threonine-protein kinase bck1 slk1 ssp31-like	XP_004241675	1.28e-113	3	F:ATP binding; P:protein phosphorylation; F:protein serine/threonine kinase activity	---NA---	IPR002290 (SMART); G3DSA:1.10.510.10 (GENE3D); IPR000719 (PFAM); G3DSA:3.30.200.20 (GENE3D); PTHR24361 (PANTHER); PTHR24361:SF129 (PANTHER); IPR017441 (PROSITE_PATTERNS); IPR008271 (PROSITE_PATTERNS); IPR000719 (PROSITE_PROFILES); IPR011009 (SUPERFAMILY)	35.6351	444.768	270.586	Decreased in bud
Locus_30994_Transcript_7/7_Confidence_0.550_Length_1126	xth15_arath ame: full=probable xyloglucan endotransglucosylase hydrolase protein 15 short=at-xth15 short=xth-15 flags: precursor	Q38911	1.61e-131	0.736	probable xyloglucan endotransglucosylase hydrolase protein 16-like	ACD03231	9.21e-148	22	P:xyloglucan metabolic process; P:trichoblast differentiation; P:plant-type cell wall loosening; F:xyloglucan:xyloglucosyl transferase activity; P:response to cold; P:response to wounding; P:response to brassinosteroid stimulus; P:response to heat; C:plant-type cell wall; P:response to auxin stimulus; P:response to chitin; P:xylem development; F:xyloglucan endotransglucosylase activity; P:aging; …	EC:2.4.1.207; EC:3.2.1.151	no IPS match	34.672	916.461	574.244	Decreased in bud
Locus_38358_Transcript_3/3_Confidence_0.750_Length_1060	ifrh_lupal ame: full=isoflavone reductase homolog	P52581	9.03e-155	0.626	isoflavone reductase homolog	XP_002283648	5.36e-176	5	P:response to oxidative stress; F:oxidoreductase activity; P:response to cadmium ion; C:plasma membrane; P:oxidation-reduction process	-	IPR016040 (G3DSA:3.40.50.GENE3D); G3DSA:3.90.25.10 (GENE3D); IPR008030 (PFAM); PTHR10366 (PANTHER); PTHR10366:SF133 (PANTHER); SSF51735 (SUPERFAMILY)	34.672	376.956	399.866	Decreased in bud
Locus_35556_Transcript_3/5_Confidence_0.500_Length_715	---NA---	---NA---	---NA---	---NA---	protein	EOX93596	9.95e-21	0	-	---NA---	PTHR22814:SF34 (PANTHER); PTHR22814 (PANTHER); NON_CYTOPLASMIC_DOMAIN (PHOBIUS); SIGNAL_PEPTIDE (PHOBIUS); SIGNAL_PEPTIDE_H_REGION (PHOBIUS); SIGNAL_PEPTIDE_C_REGION (PHOBIUS); SIGNAL_PEPTIDE_N_REGION (PHOBIUS); TMhelix (TMHMM)	33.7089	516.569	694.505	Decreased in bud
Locus_35406_Transcript_2/2_Confidence_0.750_Length_451	---NA---	---NA---	---NA---	---NA---	PREDICTED: uncharacterized protein LOC101255929	XP_004248141	5.1e-13	0	-	---NA---	TRANSMEMBRANE (PHOBIUS); TRANSMEMBRANE (PHOBIUS); CYTOPLASMIC_DOMAIN (PHOBIUS); NON_CYTOPLASMIC_DOMAIN (PHOBIUS); CYTOPLASMIC_DOMAIN (PHOBIUS); TMhelix (TMHMM); TMhelix (TMHMM)	32.7458	171.525	152.33	Decreased in bud
Locus_42215_Transcript_1/6_Confidence_0.462_Length_693	---NA---	---NA---	---NA---	---NA---	PREDICTED: uncharacterized protein LOC101247750	XP_004229409	1.03e-27	0	-	---NA---	no IPS match	31.7826	792.804	1068.31	Decreased in bud
Locus_47162_Transcript_1/2_Confidence_0.750_Length_2043	spxm3_arath ame: full=spx domain-containing membrane protein at4g22990	Q93ZQ5	0	0.738	spx domain-containing membrane protein at4g22990-like	EOX96115	0	2	C:integral to membrane; P:transmembrane transport	---NA---	IPR011701 (PFAM); IPR004331 (PFAM); G3DSA:1.20.1250.20 (GENE3D); PTHR24003:SF394 (PANTHER); PTHR24003 (PANTHER); TRANSMEMBRANE (PHOBIUS); TRANSMEMBRANE (PHOBIUS); TRANSMEMBRANE (PHOBIUS); CYTOPLASMIC_DOMAIN (PHOBIUS); TRANSMEMBRANE (PHOBIUS); NON_CYTOPLASMIC_DOMAIN (PHOBIUS); TRANSMEMBRANE (PHOBIUS); TRANSMEMBRANE (PHOBIUS); NON_CYTOPLASMIC_DOMAIN (PHOBIUS); NON_CYTOPLASMIC_DOMAIN (PHOBIUS); NON_…	31.7826	369.975	394.855	Decreased in bud
Locus_42120_Transcript_4/5_Confidence_0.733_Length_1839	irx7_arath ame: full=probable glucuronoxylan glucuronosyltransferase irx7 ame: full=protein fragile fiber 8 ame: full=protein irregular xylem 7	Q9ZUV3	0	0.66	probable glucuronoxylan glucuronosyltransferase irx7-like	XP_002275679	0	8	F:glucuronoxylan glucuronosyltransferase activity; P:glucuronoxylan biosynthetic process; C:integral to membrane; C:Golgi membrane; P:secondary cell wall biogenesis; C:endosome; C:trans-Golgi network; C:plasma membrane	-	IPR004263 (PFAM); IPR004263 (PANTHER); PTHR11062:SF11 (PANTHER); NON_CYTOPLASMIC_DOMAIN (PHOBIUS); CYTOPLASMIC_DOMAIN (PHOBIUS); TRANSMEMBRANE (PHOBIUS); TMhelix (TMHMM)	30.8195	588.37	440.955	Decreased in bud
Locus_43580_Transcript_1/1_Confidence_1.000_Length_782	---NA---	---NA---	---NA---	---NA---	predicted protein	XP_002324034	3.35e-09	0	-	---NA---	CYTOPLASMIC_DOMAIN (PHOBIUS); CYTOPLASMIC_DOMAIN (PHOBIUS); TRANSMEMBRANE (PHOBIUS); TRANSMEMBRANE (PHOBIUS); TRANSMEMBRANE (PHOBIUS); TRANSMEMBRANE (PHOBIUS); CYTOPLASMIC_DOMAIN (PHOBIUS); NON_CYTOPLASMIC_DOMAIN (PHOBIUS); NON_CYTOPLASMIC_DOMAIN (PHOBIUS); TMhelix (TMHMM); TMhelix (TMHMM); TMhelix (TMHMM); TMhelix (TMHMM)	30.8195	577.401	338.734	Decreased in bud
Locus_45494_Transcript_2/2_Confidence_0.750_Length_506	---NA---	---NA---	---NA---	---NA---	af211533_1avr9 cf-9 rapidly elicited protein 146	AAG43551	4.42e-45	0	-	---NA---	no IPS match	29.8564	191.47	147.319	Decreased in bud
Locus_40289_Transcript_1/2_Confidence_0.750_Length_3339	ahk1_arath ame: full=histidine kinase 1 ame: full=arabidopsis histidine kinase 1 short= 1 ame: full=protein authentic his-kinase 1	Q9SXL4	0	0.535	histidine kinase 1-like	EOX90810	0	7	P:phosphorylation; F:phosphorelay sensor kinase activity; C:membrane; F:ATP binding; P:regulation of transcription, DNA-dependent; P:phosphorelay signal transduction system; F:phosphorelay response regulator activity	---NA---	IPR004358 (PRINTS); IPR003661 (SMART); IPR003594 (SMART); IPR001789 (SMART); G3DSA:3.40.50.2300 (GENE3D); IPR003594 (G3DSA:3.30.565.GENE3D); IPR003594 (PFAM); IPR003661 (G3DSA:1.10.287.GENE3D); IPR001789 (PFAM); IPR003661 (PFAM); PTHR24423 (PANTHER); NON_CYTOPLASMIC_DOMAIN (PHOBIUS); TRANSMEMBRANE (PHOBIUS); NON_CYTOPLASMIC_DOMAIN (PHOBIUS); CYTOPLASMIC_DOMAIN (PHOBIUS); TRANSMEMBRANE (PHOBIUS); …	28.8933	354.019	232.504	Decreased in bud
Locus_40526_Transcript_3/3_Confidence_0.778_Length_1393	gdl85_arath ame: full=gdsl esterase lipase at5g45950 ame: full=extracellular lipase at5g45950 flags: precursor	Q9FJ41	1.33e-116	0.603	gdsl esterase lipase at5g45950-like	XP_002277279	2.89e-140	1	F:hydrolase activity, acting on ester bonds	-	SIGNAL_PEPTIDE_C_REGION (PHOBIUS); SIGNAL_PEPTIDE_H_REGION (PHOBIUS); NON_CYTOPLASMIC_DOMAIN (PHOBIUS); SIGNAL_PEPTIDE (PHOBIUS); SIGNAL_PEPTIDE_N_REGION (PHOBIUS)	28.8933	259.282	276.599	Decreased in bud
Locus_40032_Transcript_1/2_Confidence_0.875_Length_1065	momas_orysj ame: full=momilactone a synthase short=	Q7FAE1	3.05e-91	0.687	momilactone a synthase-like	BAE72097	3.96e-143	2	P:metabolic process; F:oxidoreductase activity	---NA---	IPR002347 (PRINTS); IPR002198 (PRINTS); PF13561 (PFAM); IPR016040 (G3DSA:3.40.50.GENE3D); PTHR24322:SF194 (PANTHER); PTHR24322 (PANTHER); IPR020904 (PROSITE_PATTERNS); SSF51735 (SUPERFAMILY)	27.9302	958.345	572.24	Decreased in bud
Locus_40504_Transcript_6/6_Confidence_0.529_Length_727	---NA---	---NA---	---NA---	---NA---	hypothetical protein PRUPE_ppa012473mg	EMJ07225	2.17e-52	0	-	---NA---	IPR007608 (PFAM)	27.9302	231.359	178.386	Decreased in bud
Locus_18106_Transcript_3/5_Confidence_0.538_Length_910	fpp3_arath ame: full=filament-like plant protein 3 short= 3	Q9MA92	9.05e-22	0.6375	filament-like plant protein	CBI21624	1.31e-22	1	C:cytoplasm	---NA---	Coil (COILS); Coil (COILS); Coil (COILS); IPR000533 (PRINTS); IPR008587 (PFAM); IPR000533 (PFAM); PTHR31580 (PANTHER); PTHR31580:SF0 (PANTHER); SSF57997 (SUPERFAMILY)	26.9671	129.641	159.345	Decreased in bud
Locus_38382_Transcript_3/4_Confidence_0.364_Length_545	---NA---	---NA---	---NA---	---NA---	---NA---	---NA---	---NA---	0	-	---NA---	NON_CYTOPLASMIC_DOMAIN (PHOBIUS); SIGNAL_PEPTIDE_N_REGION (PHOBIUS); SIGNAL_PEPTIDE_C_REGION (PHOBIUS); TRANSMEMBRANE (PHOBIUS); SIGNAL_PEPTIDE_H_REGION (PHOBIUS); CYTOPLASMIC_DOMAIN (PHOBIUS); SIGNAL_PEPTIDE (PHOBIUS); SignalP-noTM (SIGNALP_EUK); SignalP-TM (SIGNALP_GRAM_POSITIVE); TMhelix (TMHMM); TMhelix (TMHMM)	26.004	504.602	324.703	Decreased in bud
Locus_32032_Transcript_1/2_Confidence_0.750_Length_1769	zat9_arath ame: full=zinc finger protein zat9	Q9M202	1.07e-24	0.491	zinc finger protein zat1-like	XP_004236489	1.24e-55	1	F:metal ion binding	---NA---	IPR015880 (SMART); PF13912 (PFAM); PTHR11389 (PANTHER); PTHR11389:SF380 (PANTHER); IPR007087 (PROSITE_PATTERNS); IPR007087 (PROSITE_PATTERNS); IPR007087 (PROSITE_PATTERNS); IPR007087 (PROSITE_PATTERNS); IPR007087 (PROSITE_PROFILES); IPR007087 (PROSITE_PROFILES); IPR007087 (PROSITE_PROFILES); IPR007087 (PROSITE_PROFILES); SSF57667 (SUPERFAMILY); SSF57667 (SUPERFAMILY)	25.0409	113.685	121.263	Decreased in bud
Locus_21115_Transcript_2/6_Confidence_0.643_Length_1503	Y120_RICPRRecName: Full=Uncharacterized protein RP120	Q9ZE28	5.49e-21	0.48	mitochondrial fission protein isoform 1	XP_002323411	0	0	-	---NA---	CYTOPLASMIC_DOMAIN (PHOBIUS); TRANSMEMBRANE (PHOBIUS); CYTOPLASMIC_DOMAIN (PHOBIUS); NON_CYTOPLASMIC_DOMAIN (PHOBIUS); TRANSMEMBRANE (PHOBIUS); TMhelix (TMHMM)	24.0778	128.644	91.1976	Decreased in bud
Locus_23328_Transcript_5/5_Confidence_0.692_Length_1290	dfra_arath ame: full=dihydroflavonol-4-reductase short=dfr ame: full=dihydrokaempferol 4-reductase ame: full=protein transparent testa 3	P51102	1.65e-86	0.63	nad -binding rossmann-fold superfamily protein isoform 1	XP_003539643	2.27e-132	3	P:cellular metabolic process; F:catalytic activity; F:coenzyme binding	---NA---	IPR001509 (PFAM); IPR016040 (G3DSA:3.40.50.GENE3D); PTHR10366:SF9 (PANTHER); PTHR10366 (PANTHER); SSF51735 (SUPERFAMILY)	24.0778	168.533	263.571	Decreased in bud
Locus_27187_Transcript_8/10_Confidence_0.243_Length_1040	---NA---	---NA---	---NA---	---NA---	Uncharacterized protein TCM_015988	EOY24371	3.59e-48	0	-	---NA---	SIGNAL_PEPTIDE_N_REGION (PHOBIUS); SIGNAL_PEPTIDE_C_REGION (PHOBIUS); SIGNAL_PEPTIDE (PHOBIUS); SIGNAL_PEPTIDE_H_REGION (PHOBIUS); NON_CYTOPLASMIC_DOMAIN (PHOBIUS)	24.0778	103.713	142.308	Decreased in bud
Locus_37888_Transcript_1/1_Confidence_1.000_Length_1954	lac4_arath ame: full=laccase-4 ame: full=benzenediol:oxygen oxidoreductase 4 ame: full=diphenol oxidase 4 ame: full=protein irregular xylem 12 ame: full=urishiol oxidase 4 flags: precursor	O80434	0	0.779	laccase 1a	XP_002520425	0	5	P:oxidation-reduction process; F:hydroquinone:oxygen oxidoreductase activity; C:apoplast; P:lignin catabolic process; F:copper ion binding	---NA---	IPR008972 (G3DSA:2.60.40.GENE3D); IPR017761 (TIGRFAM); IPR011706 (PFAM); IPR008972 (G3DSA:2.60.40.GENE3D); IPR011707 (PFAM); IPR001117 (PFAM); PTHR11709:SF23 (PANTHER); PTHR11709 (PANTHER); IPR002355 (PROSITE_PATTERNS); IPR002355 (PROSITE_PATTERNS); SIGNAL_PEPTIDE_C_REGION (PHOBIUS); NON_CYTOPLASMIC_DOMAIN (PHOBIUS); SIGNAL_PEPTIDE (PHOBIUS); SIGNAL_PEPTIDE_N_REGION (PHOBIUS); SIGNAL_PEPTIDE_H_RE…	24.0778	150.583	113.245	Decreased in bud
Locus_39892_Transcript_10/10_Confidence_0.400_Length_1136	svp_arath ame: full=mads-box protein svp ame: full=protein short vegetative phase	Q9FVC1	8.26e-46	0.734	mads box transcription factor	AAC84133	1.58e-58	5	F:protein dimerization activity; F:DNA binding; P:regulation of transcription, DNA-dependent; C:nucleus; F:sequence-specific DNA binding transcription factor activity	---NA---	IPR002100 (PRINTS); IPR002100 (SMART); IPR002100 (PFAM); IPR002487 (PFAM); PTHR11945:SF50 (PANTHER); PTHR11945 (PANTHER); IPR002100 (PROSITE_PATTERNS); IPR002487 (PROSITE_PROFILES); IPR002100 (PROSITE_PROFILES); IPR002100 (SUPERFAMILY)	24.0778	2191.93	3485.55	Decreased in bud
Locus_40293_Transcript_2/2_Confidence_0.667_Length_1260	dof14_arath ame: full=dof zinc finger protein short=	Q9FZA4	3.68e-27	0.821	dof zinc finger	XP_003545886	1.82e-46	2	P:regulation of transcription, DNA-dependent; F:DNA binding	---NA---	IPR003851 (PFAM); PTHR31992 (PANTHER); IPR003851 (PROSITE_PATTERNS); IPR003851 (PROSITE_PROFILES)	24.0778	143.602	211.458	Decreased in bud
Locus_40740_Transcript_3/3_Confidence_0.714_Length_1482	rap27_arath ame: full=ethylene-responsive transcription factor rap2-7 ame: full=protein related to apetala2 7 ame: full=protein target of eat 1	Q9SK03	4.72e-61	0.629	ethylene-responsive transcription factor rap2-7-like	NP_001233891	1.38e-76	3	P:regulation of transcription, DNA-dependent; F:sequence-specific DNA binding transcription factor activity; F:DNA binding	---NA---	IPR001471 (SMART); IPR001471 (PFAM); IPR001471 (G3DSA:3.30.730.GENE3D); PTHR32467:SF0 (PANTHER); PTHR32467 (PANTHER); IPR001471 (PROSITE_PROFILES); IPR016177 (SUPERFAMILY)	24.0778	570.42	391.849	Decreased in bud
Locus_4832_Transcript_1/2_Confidence_0.750_Length_1627	ptr50_arath ame: full=probable peptide nitrate transporter at5g14940	Q9LFR1	3.68e-171	0.585	probable peptide nitrate transporter at5g14940-like	XP_003633812	0	3	F:transporter activity; C:membrane; P:transport	---NA---	G3DSA:1.20.1250.20 (GENE3D); IPR000109 (PFAM); PTHR11654:SF37 (PANTHER); IPR000109 (PANTHER); TRANSMEMBRANE (PHOBIUS); TRANSMEMBRANE (PHOBIUS); TRANSMEMBRANE (PHOBIUS); TRANSMEMBRANE (PHOBIUS); TRANSMEMBRANE (PHOBIUS); CYTOPLASMIC_DOMAIN (PHOBIUS); NON_CYTOPLASMIC_DOMAIN (PHOBIUS); TRANSMEMBRANE (PHOBIUS); NON_CYTOPLASMIC_DOMAIN (PHOBIUS); NON_CYTOPLASMIC_DOMAIN (PHOBIUS); NON_CYTOPLASMIC_DOMAIN …	23.1147	162.55	111.241	Decreased in bud
Locus_34352_Transcript_5/5_Confidence_0.591_Length_390	---NA---	---NA---	---NA---	---NA---	---NA---	---NA---	---NA---	1	F:endopeptidase inhibitor activity	---NA---	G3DSA:2.80.10.50 (GENE3D); IPR002160 (PFAM); IPR011065 (SUPERFAMILY)	23.1147	97.7293	123.267	Decreased in bud
Locus_40042_Transcript_4/4_Confidence_0.727_Length_790	---NA---	---NA---	---NA---	---NA---	protein	XP_003529574	2.64e-15	1	F:protein binding	---NA---	IPR000008 (SMART); IPR000008 (PFAM); G3DSA:2.60.40.150 (GENE3D); PTHR32246:SF0 (PANTHER); PTHR32246 (PANTHER); IPR000008 (PROSITE_PROFILES); IPR000008 (SUPERFAMILY)	23.1147	899.508	462.001	Decreased in bud
Locus_40398_Transcript_1/2_Confidence_0.750_Length_1762	c80b1_escca ame: full= -n-methylcoclaurine 3 -hydroxylase isozyme 1 ame: full=cytochrome p450 80b1	O64899	3.09e-136	0.602	-n-methylcoclaurine 3 -hydroxylase	XP_002318833	8.65e-169	5	F:binding; C:intracellular membrane-bounded organelle; P:monoterpenoid biosynthetic process; F:oxidoreductase activity, acting on paired donors, with incorporation or reduction of molecular oxygen, NAD(P)H as one donor, and incorporation of one atom of oxygen; C:membrane	EC:1.14.13.0	NON_CYTOPLASMIC_DOMAIN (PHOBIUS); SIGNAL_PEPTIDE_C_REGION (PHOBIUS); SIGNAL_PEPTIDE (PHOBIUS); SIGNAL_PEPTIDE_H_REGION (PHOBIUS); SIGNAL_PEPTIDE_N_REGION (PHOBIUS); SignalP-noTM (SIGNALP_EUK); TMhelix (TMHMM)	23.1147	283.215	200.434	Decreased in bud
Locus_48041_Transcript_1/1_Confidence_1.000_Length_559	dreb3_arath ame: full=dehydration-responsive element-binding protein 3 ame: full=protein tiny 2	Q9LYD3	1.19e-41	0.868	dehydration-responsive element-binding protein 3-like	XP_004501158	1.77e-42	3	F:sequence-specific DNA binding transcription factor activity; P:regulation of transcription, DNA-dependent; F:DNA binding	---NA---	IPR001471 (PRINTS); IPR001471 (SMART); IPR001471 (PFAM); IPR001471 (G3DSA:3.30.730.GENE3D); PTHR31985:SF0 (PANTHER); PTHR31985 (PANTHER); IPR001471 (PROSITE_PROFILES); IPR016177 (SUPERFAMILY)	23.1147	169.53	186.404	Decreased in bud
Locus_40272_Transcript_2/2_Confidence_0.750_Length_978	---NA---	---NA---	---NA---	---NA---	predicted protein	XP_002303019	1.84e-56	0	-	---NA---	IPR007493 (PFAM); IPR007493 (G3DSA:2.30.240.GENE3D); PTHR31676 (PANTHER); PTHR31676:SF1 (PANTHER); NON_CYTOPLASMIC_DOMAIN (PHOBIUS); SIGNAL_PEPTIDE_H_REGION (PHOBIUS); SIGNAL_PEPTIDE_N_REGION (PHOBIUS); SIGNAL_PEPTIDE_C_REGION (PHOBIUS); SIGNAL_PEPTIDE (PHOBIUS); SignalP-noTM (SIGNALP_EUK); IPR007493 (SUPERFAMILY)	22.1515	583.384	567.229	Decreased in bud
Locus_40300_Transcript_5/5_Confidence_0.615_Length_930	lor8_arath ame: full=protein lurp-one-related 8	Q9ZVI6	7.69e-53	0.542	protein lurp-one-related 8-like	XP_002266077	5.91e-77	3	P:cellular process; C:intracellular membrane-bounded organelle; C:cytoplasm	-	IPR007612 (PFAM); PTHR31087:SF0 (PANTHER); PTHR31087 (PANTHER); TRANSMEMBRANE (PHOBIUS); CYTOPLASMIC_DOMAIN (PHOBIUS); NON_CYTOPLASMIC_DOMAIN (PHOBIUS); IPR025659 (SUPERFAMILY)	22.1515	148.588	152.33	Decreased in bud
Locus_40302_Transcript_1/1_Confidence_1.000_Length_782	---NA---	---NA---	---NA---	---NA---	Uncharacterized protein TCM_007020	EOX98206	6.34e-21	0	-	---NA---	SIGNAL_PEPTIDE_C_REGION (PHOBIUS); SIGNAL_PEPTIDE_H_REGION (PHOBIUS); SIGNAL_PEPTIDE_N_REGION (PHOBIUS); SIGNAL_PEPTIDE (PHOBIUS); NON_CYTOPLASMIC_DOMAIN (PHOBIUS)	22.1515	502.608	300.651	Decreased in bud
Locus_40729_Transcript_10/10_Confidence_0.571_Length_2200	comt1_rosch ame: full=caffeic acid 3-o-methyltransferase short=caomt short=comt ame: full=s-adenosysl-l-methionine:caffeic acid 3-o-methyltransferase	Q8GU25	2.85e-126	0.696	caffeic acid methyltransferase	XP_004502769	5.3e-128	2	F:protein dimerization activity; F:O-methyltransferase activity	---NA---	IPR016461 (PIRSF); IPR012967 (PFAM); G3DSA:3.40.50.150 (GENE3D); IPR001077 (PFAM); IPR011991 (G3DSA:1.10.10.GENE3D); PTHR11746 (PANTHER); IPR016461 (PROSITE_PROFILES); SSF53335 (SUPERFAMILY); SSF46785 (SUPERFAMILY)	22.1515	3195.15	2540.5	Decreased in bud
Locus_28039_Transcript_1/1_Confidence_1.000_Length_474	---NA---	---NA---	---NA---	---NA---	PREDICTED: uncharacterized protein LOC100853951	XP_003635094	1.06e-07	0	-	---NA---	no IPS match	21.1884	170.528	172.373	Decreased in bud
Locus_37014_Transcript_1/1_Confidence_1.000_Length_676	log5_arath ame: full=cytokinin riboside 5 -monophosphate phosphoribohydrolase log5 ame: full=protein lonely guy 5	Q8LBB7	1.58e-100	0.878	cytokinin riboside 5 -monophosphate phosphoribohydrolase log5-like isoform 2	CAN74076	7.08e-116	12	C:cytosol; P:nitrate transport; C:mitochondrion; F:hydrolase activity, hydrolyzing N-glycosyl compounds; P:response to brassinosteroid stimulus; P:cellular response to iron ion starvation; P:response to auxin stimulus; P:iron ion transport; P:response to nitrate; P:cytokinin biosynthetic process; F:carboxy-lyase activity; C:nucleus	EC:3.2.2.0; EC:4.1.1.0	no IPS match	21.1884	150.583	105.228	Decreased in bud
Locus_40296_Transcript_1/1_Confidence_1.000_Length_559	---NA---	---NA---	---NA---	---NA---	uncharacterized protein	NP_191304	3.84e-14	0	-	---NA---	SIGNAL_PEPTIDE_C_REGION (PHOBIUS); SIGNAL_PEPTIDE_H_REGION (PHOBIUS); SIGNAL_PEPTIDE_N_REGION (PHOBIUS); SIGNAL_PEPTIDE (PHOBIUS); NON_CYTOPLASMIC_DOMAIN (PHOBIUS); SignalP-noTM (SIGNALP_EUK)	21.1884	188.478	174.378	Decreased in bud
Locus_42647_Transcript_1/1_Confidence_1.000_Length_2151	y5269_arath ame: full=probable inactive leucine-rich repeat receptor-like protein kinase at5g20690 flags: precursor	Q3E991	2.29e-148	0.52	probable inactive leucine-rich repeat receptor-like protein kinase at5g20690-like	CBI35843	0	12	P:cellular macromolecule metabolic process; F:kinase activity; C:intracellular membrane-bounded organelle; C:cell wall; P:regulation of growth; P:anatomical structure development; P:cell wall organization or biogenesis; P:primary metabolic process; P:cellular component organization; C:cytoplasmic part; C:apical plasma membrane; P:multicellular organismal process	-	no IPS match	21.1884	77.7845	109.237	Decreased in bud
Locus_43555_Transcript_2/3_Confidence_0.667_Length_812	---NA---	---NA---	---NA---	---NA---	af211533_1avr9 cf-9 rapidly elicited protein 146	AAG43551	1.13e-51	0	-	---NA---	no IPS match	21.1884	221.387	203.441	Decreased in bud
Locus_44577_Transcript_1/1_Confidence_1.000_Length_498	pbp1_arath ame: full=calcium-binding protein pbp1 ame: full=kic-related protein 2 ame: full=pinoid-binding protein 1	Q9LSQ6	2.1e-29	0.74	calcium-binding protein pbp1-like	XP_004248285	1.18e-37	1	F:calcium ion binding	---NA---	PF13833 (PFAM); IPR011992 (G3DSA:1.10.238.GENE3D); PTHR10891:SF148 (PANTHER); PTHR10891 (PANTHER); IPR018247 (PROSITE_PATTERNS); IPR002048 (PROSITE_PROFILES); SSF47473 (SUPERFAMILY)	21.1884	234.351	149.323	Decreased in bud
Locus_13997_Transcript_2/2_Confidence_0.667_Length_1828	hmdh3_soltu ame: full=3-hydroxy-3-methylglutaryl-coenzyme a reductase 3 short=hmg- reductase 3 ame: full=	Q41438	0	0.822	3-hydroxy-3-methylglutaryl-coenzyme a reductase 1-like	ABK88909	0	6	P:coenzyme A metabolic process; P:oxidation-reduction process; F:hydroxymethylglutaryl-CoA reductase (NADPH) activity; F:NADP binding; P:isoprenoid biosynthetic process; C:integral to membrane	---NA---	IPR002202 (PRINTS); IPR002202 (PFAM); IPR009023 (G3DSA:3.30.70.GENE3D); IPR023282 (G3DSA:1.10.3270.GENE3D); IPR004554 (TIGRFAM); IPR023074 (G3DSA:3.90.770.GENE3D); IPR002202 (PANTHER); IPR023076 (PROSITE_PATTERNS); IPR023076 (PROSITE_PATTERNS); IPR023076 (PROSITE_PATTERNS); NON_CYTOPLASMIC_DOMAIN (PHOBIUS); CYTOPLASMIC_DOMAIN (PHOBIUS); NON_CYTOPLASMIC_DOMAIN (PHOBIUS); TRANSMEMBRANE (PHOBIUS); T…	20.2253	103.713	79.1715	Decreased in bud
Locus_22600_Transcript_2/2_Confidence_0.667_Length_787	lor8_arath ame: full=protein lurp-one-related 8	Q9ZVI6	1.92e-55	0.537	protein lurp-one-related 8-like	XP_002269188	6.58e-80	1	C:intracellular membrane-bounded organelle	-	IPR007612 (PFAM); PTHR31087:SF0 (PANTHER); PTHR31087 (PANTHER); IPR025659 (SUPERFAMILY)	20.2253	150.583	109.237	Decreased in bud
Locus_35833_Transcript_1/1_Confidence_1.000_Length_518	rha1a_arath ame: full=ring-h2 zinc finger protein rha1a	Q9SUS4	1.08e-09	0.565	ring-h2 finger protein atl18-like	EMJ01448	1.11e-16	2	F:protein binding; F:zinc ion binding	---NA---	IPR001841 (SMART); IPR001841 (PFAM); IPR013083 (G3DSA:3.30.40.GENE3D); SIGNAL_PEPTIDE_C_REGION (PHOBIUS); NON_CYTOPLASMIC_DOMAIN (PHOBIUS); SIGNAL_PEPTIDE (PHOBIUS); SIGNAL_PEPTIDE_N_REGION (PHOBIUS); SIGNAL_PEPTIDE_H_REGION (PHOBIUS); IPR001841 (PROSITE_PROFILES); SSF57850 (SUPERFAMILY); TMhelix (TMHMM)	20.2253	93.7403	114.248	Decreased in bud
Locus_40632_Transcript_3/3_Confidence_0.714_Length_1347	---NA---	---NA---	---NA---	---NA---	loricrin-related protein	XP_002304079	2.92e-12	0	-	---NA---	no IPS match	20.2253	276.235	213.462	Decreased in bud
Locus_40688_Transcript_1/2_Confidence_0.667_Length_535	---NA---	---NA---	---NA---	---NA---	PREDICTED: uncharacterized protein LOC100267578	XP_003632749	8.76e-17	0	-	---NA---	no IPS match	20.2253	310.141	279.606	Decreased in bud
Locus_42239_Transcript_3/3_Confidence_0.714_Length_1040	crk1_arath ame: full=cysteine-rich receptor-like protein kinase 1 short=cysteine-rich rlk1 ame: full=receptor-like kinase in flowers 2 flags: precursor	Q9LMB9	7.58e-121	0.672	cysteine-rich receptor-like protein kinase 42-like	XP_002273718	1.57e-136	16	F:calcium-dependent protein serine/threonine phosphatase activity; P:organic substance biosynthetic process; F:calcium ion binding; C:extracellular region; P:protein autophosphorylation; F:protein serine/threonine kinase activity; P:response to abiotic stimulus; P:leaf senescence; C:plasmodesma; P:response to ozone; P:regulation of defense response; C:plasma membrane; F:calmodulin binding; C:nucl…	EC:2.7.11.0	no IPS match	20.2253	103.713	107.232	Decreased in bud
Locus_25925_Transcript_7/7_Confidence_0.632_Length_1270	f4st_flach ame: full=flavonol 4 -sulfotransferase short=f4-st	P52837	8.37e-150	0.69	flavonol 4 -	P52837	4.56e-148	1	F:sulfotransferase activity	---NA---	G3DSA:3.40.50.300 (GENE3D); IPR000863 (PFAM); PTHR11783 (PANTHER); PTHR11783:SF1 (PANTHER); IPR027417 (SUPERFAMILY)	19.2622	430.807	598.296	Decreased in bud
Locus_28094_Transcript_2/2_Confidence_0.667_Length_363	---NA---	---NA---	---NA---	---NA---	PREDICTED: uncharacterized protein LOC100854960	XP_003633471	7.99e-16	0	-	---NA---	SIGNAL_PEPTIDE_N_REGION (PHOBIUS); SIGNAL_PEPTIDE (PHOBIUS); SIGNAL_PEPTIDE_C_REGION (PHOBIUS); SIGNAL_PEPTIDE_H_REGION (PHOBIUS); NON_CYTOPLASMIC_DOMAIN (PHOBIUS); SignalP-noTM (SIGNALP_EUK); TMhelix (TMHMM)	19.2622	96.732	85.1845	Decreased in bud
Locus_26453_Transcript_4/5_Confidence_0.500_Length_2215	kan4_arath ame: full=probable transcription factor kan4 ame: full=protein aberrant testa shape ame: full=protein kanadi 4	Q9FJV5	1.04e-34	0.728	probable transcription factor kan4-like	XP_002510296	4.45e-42	2	F:DNA binding; F:chromatin binding	---NA---	IPR009057 (G3DSA:1.10.10.GENE3D); IPR006447 (TIGRFAM); IPR001005 (PFAM); PTHR31496 (PANTHER); PTHR31496:SF0 (PANTHER); SignalP-TM (SIGNALP_GRAM_POSITIVE); IPR009057 (SUPERFAMILY)	18.2991	139.613	104.226	Decreased in bud
Locus_31067_Transcript_3/3_Confidence_0.571_Length_1158	fafl_arath ame: full=protein faf- chloroplastic flags: precursor	Q0V865	9.9e-06	0.72	protein faf- chloroplastic-like	XP_002279648	3.11e-29	2	F:molecular_function; P:biological_process	---NA---	IPR021410 (PFAM)	18.2991	115.68	148.321	Decreased in bud
Locus_31930_Transcript_2/4_Confidence_0.500_Length_945	ring1_goshi ame: full=e3 ubiquitin-protein ligase ring1 ame: full=ring finger protein 1	P0CH30	5.61e-16	0.597	zinc finger family protein	XP_002316133	8.04e-40	7	P:negative regulation of abscisic acid mediated signaling pathway; C:cytosol; F:metal ion binding; F:ubiquitin-protein ligase activity; P:protein ubiquitination; F:protein binding; C:nucleus	EC:6.3.2.19	CYTOPLASMIC_DOMAIN (PHOBIUS); TRANSMEMBRANE (PHOBIUS); NON_CYTOPLASMIC_DOMAIN (PHOBIUS); TMhelix (TMHMM)	18.2991	127.646	144.313	Decreased in bud
Locus_39243_Transcript_2/4_Confidence_0.667_Length_1879	mate1_arath ame: full=mate efflux family protein 1 ame: full=aluminum-activated citrate transporter ame: full=frd-like protein ame: full=mate citrate transporter ame: full=multidrug and toxin extrusion protein short= ame: full=protein dtx42	Q9SYD6	9.59e-178	0.5663	dna-damage-inducible protein	BAM68466	0	15	F:antiporter activity; F:citrate transmembrane transporter activity; P:cellular response to ethylene stimulus; P:cellular response to nitric oxide; P:xylan biosynthetic process; P:cellular iron ion homeostasis; P:cellular response to iron ion starvation; P:nitrate transport; P:iron ion transport; C:chloroplast; P:glucuronoxylan metabolic process; P:glucosinolate biosynthetic process; P:response t…	-	CYTOPLASMIC_DOMAIN (PHOBIUS); NON_CYTOPLASMIC_DOMAIN (PHOBIUS); TRANSMEMBRANE (PHOBIUS); TMhelix (TMHMM)	18.2991	155.569	114.248	Decreased in bud
Locus_39865_Transcript_7/7_Confidence_0.500_Length_1331	wrk70_arath ame: full=probable wrky transcription factor 70 ame: full=wrky dna-binding protein 70	Q9LY00	1.02e-34	0.569	wrky transcription	BAA87069	6.76e-99	3	F:sequence-specific DNA binding; F:sequence-specific DNA binding transcription factor activity; P:regulation of transcription, DNA-dependent	---NA---	IPR003657 (SMART); IPR003657 (G3DSA:2.20.25.GENE3D); IPR003657 (PFAM); PTHR32096 (PANTHER); PTHR32096:SF12 (PANTHER); IPR003657 (PROSITE_PROFILES); IPR003657 (SUPERFAMILY)	18.2991	1988.49	1901.12	Decreased in bud
Locus_40809_Transcript_1/2_Confidence_0.750_Length_1254	gatl2_arath ame: full=probable galacturonosyltransferase-like 2	Q9S7G2	1.86e-163	0.745	probable galacturonosyltransferase-like 1-like	EOY14675	1.95e-180	1	F:transferase activity, transferring glycosyl groups	---NA---	IPR002495 (PFAM); G3DSA:3.90.550.10 (GENE3D); PTHR32168:SF0 (PANTHER); PTHR32168 (PANTHER); NON_CYTOPLASMIC_DOMAIN (PHOBIUS); SIGNAL_PEPTIDE_H_REGION (PHOBIUS); SIGNAL_PEPTIDE_C_REGION (PHOBIUS); SIGNAL_PEPTIDE_N_REGION (PHOBIUS); SIGNAL_PEPTIDE (PHOBIUS); SignalP-noTM (SIGNALP_EUK); SignalP-noTM (SIGNALP_GRAM_NEGATIVE); SSF53448 (SUPERFAMILY); TMhelix (TMHMM)	18.2991	257.287	323.701	Decreased in bud
Locus_40969_Transcript_1/1_Confidence_1.000_Length_1540	c94a1_vicsa ame: full=cytochrome p450 94a1 ame: full=p450-dependent fatty acid omega-hydroxylase	O81117	0	0.584	cytochrome p450	XP_002282477	0	4	F:oxidoreductase activity, acting on paired donors, with incorporation or reduction of molecular oxygen; P:oxidation-reduction process; F:heme binding; F:iron ion binding	---NA---	IPR002401 (PRINTS); IPR001128 (PRINTS); IPR001128 (PFAM); IPR001128 (G3DSA:1.10.630.GENE3D); PTHR24296 (PANTHER); PTHR24296:SF0 (PANTHER); NON_CYTOPLASMIC_DOMAIN (PHOBIUS); SIGNAL_PEPTIDE_C_REGION (PHOBIUS); SIGNAL_PEPTIDE (PHOBIUS); SIGNAL_PEPTIDE_N_REGION (PHOBIUS); SIGNAL_PEPTIDE_H_REGION (PHOBIUS); SignalP-noTM (SIGNALP_EUK); IPR001128 (SUPERFAMILY); TMhelix (TMHMM)	18.2991	138.616	99.2149	Decreased in bud
Locus_43531_Transcript_2/2_Confidence_0.800_Length_807	pyl2_arath ame: full=abscisic acid receptor pyl2 ame: full=pyr1-like protein 2 ame: full=regulatory components of aba receptor 14	O80992	8.53e-90	0.721	abscisic acid receptor pyl2-like	XP_004253195	2.82e-96	12	P:regulation of protein serine/threonine phosphatase activity; P:fatty acid catabolic process; C:cytoplasm; P:regulation of seed germination; P:tryptophan catabolic process; P:glucosinolate biosynthetic process; P:indoleacetic acid biosynthetic process; F:receptor activity; F:protein homodimerization activity; P:positive regulation of abscisic acid mediated signaling pathway; C:nucleus; F:abscisi…	-	no IPS match	18.2991	139.613	128.278	Decreased in bud
Locus_44117_Transcript_1/1_Confidence_1.000_Length_1426	---NA---	---NA---	---NA---	---NA---	polynucleotidyl transferase	XP_004497784	1.12e-36	0	-	---NA---	PF14223 (PFAM); PTHR11439 (PANTHER); PTHR11439:SF144 (PANTHER)	18.2991	175.514	141.306	Decreased in bud
Locus_34407_Transcript_1/2_Confidence_0.889_Length_1311	waklb_arath ame: full=wall-associated receptor kinase-like 2 flags: precursor	Q7X8C5	5.77e-83	0.669	wall-associated receptor kinase 2-like	XP_004246830	8.72e-103	3	F:ATP binding; P:protein phosphorylation; F:protein serine/threonine kinase activity	---NA---	IPR002290 (SMART); G3DSA:1.10.510.10 (GENE3D); IPR013320 (G3DSA:2.60.120.GENE3D); G3DSA:3.30.200.20 (GENE3D); IPR000719 (PFAM); PTHR24420 (PANTHER); IPR008271 (PROSITE_PATTERNS); TRANSMEMBRANE (PHOBIUS); CYTOPLASMIC_DOMAIN (PHOBIUS); NON_CYTOPLASMIC_DOMAIN (PHOBIUS); IPR000719 (PROSITE_PROFILES); IPR011009 (SUPERFAMILY)	17.336	93.7403	70.152	Decreased in bud
Locus_38994_Transcript_2/3_Confidence_0.667_Length_985	---NA---	---NA---	---NA---	---NA---	hypothetical protein VITISV_010923	CAN79800	2.14e-68	0	-	---NA---	IPR006747 (PFAM); PTHR31168:SF0 (PANTHER); PTHR31168 (PANTHER); CYTOPLASMIC_DOMAIN (PHOBIUS); TRANSMEMBRANE (PHOBIUS); TRANSMEMBRANE (PHOBIUS); TRANSMEMBRANE (PHOBIUS); CYTOPLASMIC_DOMAIN (PHOBIUS); CYTOPLASMIC_DOMAIN (PHOBIUS); NON_CYTOPLASMIC_DOMAIN (PHOBIUS); TRANSMEMBRANE (PHOBIUS); NON_CYTOPLASMIC_DOMAIN (PHOBIUS); TMhelix (TMHMM); TMhelix (TMHMM); TMhelix (TMHMM); TMhelix (TMHMM)	17.336	92.7431	72.1563	Decreased in bud
Locus_40197_Transcript_2/2_Confidence_0.750_Length_864	svp_arath ame: full=mads-box protein svp ame: full=protein short vegetative phase	Q9FVC1	2.86e-59	0.613	mads-box protein svp	XP_002269295	1.4e-62	24	F:sequence-specific DNA binding transcription factor activity; P:negative regulation of transcription, DNA-dependent; F:protein homodimerization activity; P:maintenance of floral meristem identity; F:translation repressor activity, nucleic acid binding; P:response to gibberellin stimulus; P:regulation of defense response; P:maintenance of inflorescence meristem identity; P:innate immune response;…	-	no IPS match	17.336	298.174	228.495	Decreased in bud
Locus_40758_Transcript_3/3_Confidence_0.500_Length_857	sd25_arath ame: full=g-type lectin s-receptor-like serine threonine-protein kinase sd2-5 ame: full=s-domain-2 receptor kinase 5 short=sd2-5 flags: precursor	Q8RWZ5	3.5e-49	0.671	g-type lectin s-receptor-like serine threonine-protein kinase sd2-5-like	XP_002277755	5.45e-81	3	F:ATP binding; P:protein phosphorylation; F:protein serine/threonine kinase activity	---NA---	IPR002290 (SMART); G3DSA:1.10.510.10 (GENE3D); IPR000719 (PFAM); PTHR24420:SF398 (PANTHER); PTHR24420 (PANTHER); IPR008271 (PROSITE_PATTERNS); IPR000719 (PROSITE_PROFILES); IPR011009 (SUPERFAMILY)	17.336	270.251	203.441	Decreased in bud
Locus_41021_Transcript_1/1_Confidence_1.000_Length_798	---NA---	---NA---	---NA---	---NA---	cysteine proteinase 15a-like isoform 1	XP_003633469	2.21e-37	0	-	---NA---	IPR025124 (PFAM)	17.336	127.646	93.2019	Decreased in bud
Locus_5607_Transcript_1/1_Confidence_1.000_Length_2337	r1b16_solde ame: full= late blight resistance protein homolog r1b-16	Q6L400	2.06e-105	0.508	late blight resistance protein homolog r1a-10-like	XP_004252037	1.73e-146	9	P:defense response; F:ATP binding; F:ADP binding; C:cytoplasm; P:plant-type hypersensitive response; F:nucleotide binding; C:membrane; P:metal ion transport; F:metal ion binding	---NA---	no IPS match	16.3729	130.638	90.1954	Decreased in bud
Locus_9541_Transcript_3/3_Confidence_0.714_Length_677	---NA---	---NA---	---NA---	---NA---	---NA---	---NA---	---NA---	0	-	---NA---	no IPS match	16.3729	113.685	122.265	Decreased in bud
Locus_30567_Transcript_2/4_Confidence_0.500_Length_667	---NA---	---NA---	---NA---	---NA---	---NA---	---NA---	---NA---	0	-	---NA---	no IPS match	16.3729	82.7707	87.1889	Decreased in bud
Locus_37272_Transcript_1/1_Confidence_1.000_Length_1842	slah3_arath ame: full=s-type anion channel slah3 ame: full=slac1-homolog protein 3	Q9FLV9	0	0.696	s-type anion channel slah3-like	XP_002275623	0	2	C:integral to membrane; P:transmembrane transport	---NA---	IPR004695 (PFAM); PTHR31269 (PANTHER); PTHR31269:SF0 (PANTHER); NON_CYTOPLASMIC_DOMAIN (PHOBIUS); TRANSMEMBRANE (PHOBIUS); TRANSMEMBRANE (PHOBIUS); CYTOPLASMIC_DOMAIN (PHOBIUS); NON_CYTOPLASMIC_DOMAIN (PHOBIUS); TRANSMEMBRANE (PHOBIUS); CYTOPLASMIC_DOMAIN (PHOBIUS); CYTOPLASMIC_DOMAIN (PHOBIUS); TRANSMEMBRANE (PHOBIUS); TRANSMEMBRANE (PHOBIUS); TRANSMEMBRANE (PHOBIUS); TRANSMEMBRANE (PHOBIUS); NO…	16.3729	78.7818	96.2084	Decreased in bud
Locus_39901_Transcript_10/10_Confidence_0.647_Length_1302	sts1_arath ame: full=strictosidine synthase 1 short=ss-1 flags: precursor	P94111	2.48e-48	0.552	adipocyte plasma membrane-associated protein	XP_002323253	2.55e-91	2	F:strictosidine synthase activity; P:biosynthetic process	---NA---	IPR018119 (PFAM); IPR011042 (G3DSA:2.120.10.GENE3D); PTHR10426 (PANTHER); PTHR10426:SF5 (PANTHER); NON_CYTOPLASMIC_DOMAIN (PHOBIUS); SIGNAL_PEPTIDE (PHOBIUS); SIGNAL_PEPTIDE_N_REGION (PHOBIUS); SIGNAL_PEPTIDE_C_REGION (PHOBIUS); SIGNAL_PEPTIDE_H_REGION (PHOBIUS); SignalP-noTM (SIGNALP_EUK); SSF63829 (SUPERFAMILY)	16.3729	760.892	808.752	Decreased in bud
Locus_39949_Transcript_1/1_Confidence_1.000_Length_1080	hat22_arath ame: full=homeobox-leucine zipper protein hat22 ame: full=homeodomain-leucine zipper protein hat22 short=hd-zip protein 22	P46604	2.4e-69	0.757	homeodomain leucine-zipper 1	ACL27275	1.59e-84	4	C:nucleus; P:regulation of transcription, DNA-dependent; F:sequence-specific DNA binding transcription factor activity; F:sequence-specific DNA binding	---NA---	Coil (COILS); IPR003106 (SMART); IPR001356 (SMART); IPR009057 (G3DSA:1.10.10.GENE3D); IPR003106 (PFAM); IPR001356 (PFAM); PTHR24326:SF105 (PANTHER); PTHR24326 (PANTHER); IPR017970 (PROSITE_PATTERNS); IPR001356 (PROSITE_PROFILES); IPR009057 (SUPERFAMILY)	16.3729	758.898	425.923	Decreased in bud
Locus_41181_Transcript_1/2_Confidence_0.750_Length_1667	gpat3_arath ame: full=probable glycerol-3-phosphate acyltransferase 3 short= 3	Q9SYJ2	1.47e-179	0.6325	probable glycerol-3-phosphate acyltransferase 2-like	XP_002271508	0	2	P:metabolic process; F:transferase activity, transferring acyl groups	---NA---	IPR002123 (SMART); IPR002123 (PFAM); PTHR31347 (PANTHER); PTHR31347:SF0 (PANTHER); TRANSMEMBRANE (PHOBIUS); NON_CYTOPLASMIC_DOMAIN (PHOBIUS); NON_CYTOPLASMIC_DOMAIN (PHOBIUS); CYTOPLASMIC_DOMAIN (PHOBIUS); TRANSMEMBRANE (PHOBIUS); TRANSMEMBRANE (PHOBIUS); TRANSMEMBRANE (PHOBIUS); CYTOPLASMIC_DOMAIN (PHOBIUS); TRANSMEMBRANE (PHOBIUS); CYTOPLASMIC_DOMAIN (PHOBIUS); NON_CYTOPLASMIC_DOMAIN (PHOBIUS);…	16.3729	287.204	204.443	Decreased in bud
Locus_5010_Transcript_5/5_Confidence_0.708_Length_1869	sd25_arath ame: full=g-type lectin s-receptor-like serine threonine-protein kinase sd2-5 ame: full=s-domain-2 receptor kinase 5 short=sd2-5 flags: precursor	Q8RWZ5	1.94e-88	0.466	g-type lectin s-receptor-like serine threonine-protein kinase sd2-5-like	AEI84329	0	4	P:protein phosphorylation; F:protein kinase activity; F:ATP binding; P:recognition of pollen	---NA---	IPR001480 (SMART); IPR002290 (SMART); IPR013320 (G3DSA:2.60.120.GENE3D); G3DSA:1.10.510.10 (GENE3D); G3DSA:3.30.200.20 (GENE3D); IPR000719 (PFAM); IPR001480 (G3DSA:2.90.10.GENE3D); IPR000858 (PFAM); IPR001480 (PFAM); IPR013227 (PFAM); PTHR24420 (PANTHER); PTHR24420:SF398 (PANTHER); IPR017441 (PROSITE_PATTERNS); TRANSMEMBRANE (PHOBIUS); CYTOPLASMIC_DOMAIN (PHOBIUS); NON_CYTOPLASMIC_DOMAIN (PHOBIUS…	15.4098	447.76	266.578	Decreased in bud
Locus_18468_Transcript_1/1_Confidence_1.000_Length_676	---NA---	---NA---	---NA---	---NA---	uncharacterized loc101207127	XP_002285854	5.79e-29	0	-	---NA---	no IPS match	15.4098	134.627	115.25	Decreased in bud
Locus_24098_Transcript_1/4_Confidence_0.700_Length_2464	nlp4_arath ame: full=protein nlp4 short= 4 ame: full=nin-like protein 4 ame: full=nodule inception protein 4	Q9LE38	2.75e-121	0.57	protein nlp2-like	CBI37748	8.59e-150	1	F:protein binding	---NA---	IPR000270 (SMART); IPR000270 (PFAM); IPR003035 (PFAM); G3DSA:3.10.20.240 (GENE3D); PTHR32002 (PANTHER); PTHR32002:SF0 (PANTHER); IPR003035 (PROSITE_PROFILES); SSF54277 (SUPERFAMILY)	15.4098	181.497	256.556	Decreased in bud
Locus_35799_Transcript_6/6_Confidence_0.706_Length_1781	spns2_arath ame: full=probable sphingolipid transporter spinster homolog 2	Q9FLG8	0	0.531	sugar transporter spinster transmembrane protein	XP_004250731	0	2	C:integral to membrane; P:transmembrane transport	---NA---	G3DSA:1.20.1250.20 (GENE3D); IPR011701 (PFAM); G3DSA:1.20.1250.20 (GENE3D); PTHR24003 (PANTHER); PTHR24003:SF2 (PANTHER); TRANSMEMBRANE (PHOBIUS); CYTOPLASMIC_DOMAIN (PHOBIUS); CYTOPLASMIC_DOMAIN (PHOBIUS); NON_CYTOPLASMIC_DOMAIN (PHOBIUS); TRANSMEMBRANE (PHOBIUS); TRANSMEMBRANE (PHOBIUS); TRANSMEMBRANE (PHOBIUS); TRANSMEMBRANE (PHOBIUS); TRANSMEMBRANE (PHOBIUS); CYTOPLASMIC_DOMAIN (PHOBIUS); TRA…	15.4098	181.497	129.28	Decreased in bud
Locus_40180_Transcript_2/2_Confidence_0.833_Length_1250	adhl7_arath ame: full=alcohol dehydrogenase-like 7	Q9FH04	0	0.716	alcohol dehydrogenase-like 7-like	XP_002285916	0	3	F:oxidoreductase activity; P:oxidation-reduction process; F:zinc ion binding	---NA---	IPR016040 (G3DSA:3.40.50.GENE3D); IPR013154 (PFAM); IPR011032 (G3DSA:3.90.180.GENE3D); IPR013149 (PFAM); IPR002085 (PANTHER); PTHR11695:SF269 (PANTHER); IPR002328 (PROSITE_PATTERNS); IPR011032 (SUPERFAMILY); SSF51735 (SUPERFAMILY); IPR011032 (SUPERFAMILY)	15.4098	464.713	296.643	Decreased in bud
Locus_40605_Transcript_8/8_Confidence_0.571_Length_1454	amya_vigmu ame: full=alpha-amylase ame: full= -alpha-d-glucan glucanohydrolase flags: precursor	P17859	0	0.77	1803517aalpha amylase	EMJ01043	0	3	P:carbohydrate metabolic process; F:calcium ion binding; F:alpha-amylase activity	---NA---	IPR006046 (PRINTS); IPR012850 (SMART); IPR006589 (SMART); IPR013775 (PIRSF); IPR012850 (PFAM); IPR013780 (G3DSA:2.60.40.GENE3D); IPR013781 (G3DSA:3.20.20.GENE3D); IPR006047 (PFAM); PTHR10357:SF9 (PANTHER); IPR015902 (PANTHER); NON_CYTOPLASMIC_DOMAIN (PHOBIUS); SIGNAL_PEPTIDE_H_REGION (PHOBIUS); SIGNAL_PEPTIDE_N_REGION (PHOBIUS); SIGNAL_PEPTIDE_C_REGION (PHOBIUS); SIGNAL_PEPTIDE (PHOBIUS); SignalP…	15.4098	2077.25	958.076	Decreased in bud
Locus_41002_Transcript_4/4_Confidence_0.625_Length_2417	opt4_arath ame: full=oligopeptide transporter 4 short= 4	Q9FME8	0	0.736	isp4-like protein	XP_004231372	0	1	P:transmembrane transport	---NA---	IPR004813 (PFAM); IPR004813 (TIGRFAM); IPR004648 (TIGRFAM); PTHR22601 (PANTHER); TRANSMEMBRANE (PHOBIUS); TRANSMEMBRANE (PHOBIUS); TRANSMEMBRANE (PHOBIUS); NON_CYTOPLASMIC_DOMAIN (PHOBIUS); TRANSMEMBRANE (PHOBIUS); CYTOPLASMIC_DOMAIN (PHOBIUS); CYTOPLASMIC_DOMAIN (PHOBIUS); NON_CYTOPLASMIC_DOMAIN (PHOBIUS); TRANSMEMBRANE (PHOBIUS); TRANSMEMBRANE (PHOBIUS); CYTOPLASMIC_DOMAIN (PHOBIUS); TRANSMEMBR…	15.4098	560.448	419.91	Decreased in bud
Locus_41162_Transcript_3/3_Confidence_0.500_Length_763	---NA---	---NA---	---NA---	---NA---	heavy metal transport detoxification superfamily	EOX93596	1.76e-15	0	-	---NA---	PTHR22814:SF34 (PANTHER); PTHR22814 (PANTHER)	15.4098	225.376	326.708	Decreased in bud
Locus_43516_Transcript_1/1_Confidence_1.000_Length_1474	lac4_arath ame: full=laccase-4 ame: full=benzenediol:oxygen oxidoreductase 4 ame: full=diphenol oxidase 4 ame: full=protein irregular xylem 12 ame: full=urishiol oxidase 4 flags: precursor	O80434	0	0.76	laccase 1a	XP_002520425	0	5	F:copper ion binding; P:oxidation-reduction process; F:hydroquinone:oxygen oxidoreductase activity; P:lignin catabolic process; C:apoplast	---NA---	IPR008972 (G3DSA:2.60.40.GENE3D); IPR011706 (PFAM); IPR017761 (TIGRFAM); IPR001117 (PFAM); IPR008972 (G3DSA:2.60.40.GENE3D); PTHR11709 (PANTHER); PTHR11709:SF23 (PANTHER); IPR002355 (PROSITE_PATTERNS); IPR002355 (PROSITE_PATTERNS); SignalP-noTM (SIGNALP_EUK); IPR008972 (SUPERFAMILY); IPR008972 (SUPERFAMILY)	15.4098	102.715	95.2063	Decreased in bud
Locus_9476_Transcript_1/2_Confidence_0.875_Length_685	wrk19_arath ame: full=probable wrky transcription factor 19 ame: full=wrky dna-binding protein 19	Q9SZ67	9.02e-09	0.629	tmv resistance protein n-like	CBI38064	1.92e-11	7	P:single-organism cellular process; C:chloroplast envelope; F:protein binding; P:organic substance biosynthetic process; P:defense response to bacterium; P:regulation of biological process; P:cellular component organization	-	PF13855 (PFAM); G3DSA:3.80.10.10 (GENE3D); PTHR23155 (PANTHER); SSF52058 (SUPERFAMILY)	14.4467	71.8011	55.1194	Decreased in bud
Locus_15775_Transcript_4/4_Confidence_0.667_Length_485	---NA---	---NA---	---NA---	---NA---	uncharacterized loc101209217	XP_003540909	3.93e-09	0	-	---NA---	NON_CYTOPLASMIC_DOMAIN (PHOBIUS); SIGNAL_PEPTIDE_N_REGION (PHOBIUS); SIGNAL_PEPTIDE_H_REGION (PHOBIUS); SIGNAL_PEPTIDE (PHOBIUS); SIGNAL_PEPTIDE_C_REGION (PHOBIUS); SignalP-noTM (SIGNALP_GRAM_NEGATIVE); SignalP-TM (SIGNALP_GRAM_POSITIVE)	14.4467	168.533	114.248	Decreased in bud
Locus_17339_Transcript_1/2_Confidence_0.600_Length_611	---NA---	---NA---	---NA---	---NA---	---NA---	---NA---	---NA---	0	-	---NA---	no IPS match	14.4467	83.768	89.1932	Decreased in bud
Locus_17622_Transcript_1/1_Confidence_1.000_Length_448	---NA---	---NA---	---NA---	---NA---	---NA---	---NA---	---NA---	0	-	---NA---	no IPS match	14.4467	109.696	118.256	Decreased in bud
Locus_28625_Transcript_1/1_Confidence_1.000_Length_1707	nlp1_orysj ame: full=protein nlp1 short= 1 ame: full=nin-like protein 1 ame: full=nodule inception protein 1	Q10S83	6.32e-13	0.513	phosphomannose isomerase	XP_003518690	1.22e-31	4	P:response to inorganic substance; P:oxoacid metabolic process; P:response to oxygen-containing compound; P:transcription, DNA-dependent	-	IPR025610 (PFAM)	14.4467	73.7956	74.1607	Decreased in bud
Locus_29864_Transcript_2/7_Confidence_0.241_Length_837	lrk91_arath ame: full=l-type lectin-domain containing receptor kinase short= - flags: precursor	Q9LXA5	8.78e-73	0.705	l-type lectin-domain containing receptor kinase -like	XP_004231370	2.83e-89	3	F:ATP binding; P:protein phosphorylation; F:protein serine/threonine kinase activity	---NA---	IPR002290 (SMART); G3DSA:1.10.510.10 (GENE3D); IPR000719 (PFAM); PTHR24420 (PANTHER); IPR008271 (PROSITE_PATTERNS); IPR000719 (PROSITE_PROFILES); IPR011009 (SUPERFAMILY)	14.4467	90.7486	66.1433	Decreased in bud
Locus_40230_Transcript_1/1_Confidence_1.000_Length_1691	oct4_arath ame: full=organic cation carnitine transporter 4 short= 4	Q9LHQ6	0	0.534	organic cation carnitine transporter4 isoform 1	EOY12684	0	6	P:single-organism cellular process; F:substrate-specific transmembrane transporter activity; P:single-organism transport; P:positive regulation of growth; C:membrane; P:single-multicellular organism process	-	no IPS match	14.4467	130.638	114.248	Decreased in bud
Locus_40359_Transcript_1/2_Confidence_0.750_Length_393	---NA---	---NA---	---NA---	---NA---	---NA---	---NA---	---NA---	0	-	---NA---	no IPS match	14.4467	103.713	89.1932	Decreased in bud
Locus_40553_Transcript_1/1_Confidence_1.000_Length_635	ycp4_yeast ame: full=flavo protein ycp4 flags: precursor	P25349	1.09e-35	0.603	flavo isoform 1	EMJ07123	2.46e-87	3	F:oxidoreductase activity; F:FMN binding; P:negative regulation of transcription, DNA-dependent	---NA---	IPR005025 (PFAM); G3DSA:3.40.50.360 (GENE3D); IPR010089 (TIGRFAM); PTHR30546 (PANTHER); SSF52218 (SUPERFAMILY)	14.4467	137.619	101.219	Decreased in bud
Locus_41562_Transcript_1/1_Confidence_1.000_Length_1126	at21a_arath ame: full= ring-h2 finger protein atl21a flags: precursor	P0CH01	1.69e-54	0.549	ring finger	EOY23504	1.29e-87	2	F:zinc ion binding; F:protein binding	---NA---	IPR001841 (SMART); IPR001841 (PFAM); IPR013083 (G3DSA:3.30.40.GENE3D); PTHR22764 (PANTHER); PTHR22764:SF1 (PANTHER); CYTOPLASMIC_DOMAIN (PHOBIUS); NON_CYTOPLASMIC_DOMAIN (PHOBIUS); TRANSMEMBRANE (PHOBIUS); IPR001841 (PROSITE_PROFILES); SSF57850 (SUPERFAMILY); TMhelix (TMHMM)	14.4467	80.7762	118.256	Decreased in bud
Locus_35438_Transcript_1/1_Confidence_1.000_Length_1772	lac11_arath ame: full=laccase-11 ame: full=benzenediol:oxygen oxidoreductase 11 ame: full=diphenol oxidase 11 ame: full=urishiol oxidase 11 flags: precursor	Q8VZA1	0	0.753	laccase-11-like	EOX91056	0	5	P:oxidation-reduction process; F:copper ion binding; P:lignin catabolic process; C:apoplast; F:hydroquinone:oxygen oxidoreductase activity	---NA---	IPR008972 (G3DSA:2.60.40.GENE3D); IPR001117 (PFAM); IPR008972 (G3DSA:2.60.40.GENE3D); IPR011706 (PFAM); IPR017761 (TIGRFAM); IPR011707 (PFAM); PTHR11709:SF23 (PANTHER); PTHR11709 (PANTHER); IPR002355 (PROSITE_PATTERNS); IPR002355 (PROSITE_PATTERNS); SIGNAL_PEPTIDE_N_REGION (PHOBIUS); SIGNAL_PEPTIDE_C_REGION (PHOBIUS); SIGNAL_PEPTIDE (PHOBIUS); NON_CYTOPLASMIC_DOMAIN (PHOBIUS); SIGNAL_PEPTIDE_H_RE…	13.4835	113.685	77.1672	Decreased in bud
Locus_36428_Transcript_1/5_Confidence_0.375_Length_1072	fb345_arath ame: full=f-box protein at4g00755	Q8LG03	2.82e-85	0.61	f-box protein at4g00755-like	XP_003534016	2.43e-102	1	F:protein binding	---NA---	G3DSA:1.20.1280.50 (GENE3D); PF12937 (PFAM); IPR001810 (SUPERFAMILY)	13.4835	89.7514	72.1563	Decreased in bud
Locus_40000_Transcript_3/3_Confidence_0.667_Length_1071	zfp4_arath ame: full=zinc finger protein 4	Q39263	1.69e-37	0.6463	protein	XP_002315844	2.06e-61	16	F:zinc ion binding; P:gibberellic acid mediated signaling pathway; C:cytosolic ribosome; P:trichome differentiation; P:regulation of transcription, DNA-dependent; P:cellular response to iron ion starvation; P:nitrate transport; P:iron ion transport; P:photomorphogenesis; F:nucleic acid binding; P:response to nitrate; F:sequence-specific DNA binding transcription factor activity; P:cytokinin media…	-	SIGNAL_PEPTIDE_N_REGION (PHOBIUS); SIGNAL_PEPTIDE (PHOBIUS); SIGNAL_PEPTIDE_C_REGION (PHOBIUS); NON_CYTOPLASMIC_DOMAIN (PHOBIUS); SIGNAL_PEPTIDE_H_REGION (PHOBIUS); TMhelix (TMHMM)	13.4835	273.243	401.871	Decreased in bud
Locus_40153_Transcript_4/6_Confidence_0.600_Length_2387	---NA---	---NA---	---NA---	---NA---	at5g47580 mnj7_17	EMJ10084	0	0	-	---NA---	CYTOPLASMIC_DOMAIN (PHOBIUS); TRANSMEMBRANE (PHOBIUS); TRANSMEMBRANE (PHOBIUS); CYTOPLASMIC_DOMAIN (PHOBIUS); CYTOPLASMIC_DOMAIN (PHOBIUS); TRANSMEMBRANE (PHOBIUS); NON_CYTOPLASMIC_DOMAIN (PHOBIUS); TRANSMEMBRANE (PHOBIUS); TRANSMEMBRANE (PHOBIUS); NON_CYTOPLASMIC_DOMAIN (PHOBIUS); NON_CYTOPLASMIC_DOMAIN (PHOBIUS); TMhelix (TMHMM); TMhelix (TMHMM); TMhelix (TMHMM); TMhelix (TMHMM); TMhelix (TMHMM…	13.4835	184.489	160.347	Decreased in bud
Locus_40716_Transcript_1/1_Confidence_1.000_Length_1897	y3264_arath ame: full= upf0481 protein at3g02645	P0C897	2.28e-115	0.545	upf0481 protein at3g02645-like	EOY25968	0	3	C:plasma membrane; C:chloroplast; P:biological_process	---NA---	IPR004158 (PFAM); PTHR31549 (PANTHER); NON_CYTOPLASMIC_DOMAIN (PHOBIUS); NON_CYTOPLASMIC_DOMAIN (PHOBIUS); CYTOPLASMIC_DOMAIN (PHOBIUS); TRANSMEMBRANE (PHOBIUS); TRANSMEMBRANE (PHOBIUS); TMhelix (TMHMM); TMhelix (TMHMM)	13.4835	149.586	170.369	Decreased in bud
Locus_41960_Transcript_3/3_Confidence_0.625_Length_569	---NA---	---NA---	---NA---	---NA---	uncharacterized loc101209663	XP_004238705	3.56e-52	0	-	---NA---	IPR025322 (PFAM)	13.4835	381.942	261.567	Decreased in bud
Locus_42088_Transcript_2/2_Confidence_0.800_Length_1366	wtr11_arath ame: full=wat1-related protein at1g70260	F4I5D5	3.6e-94	0.546	auxin-induced protein 5ng4-like	XP_004238693	3.46e-107	1	C:membrane	---NA---	IPR000620 (PFAM); PTHR31218 (PANTHER); PTHR31218:SF0 (PANTHER); CYTOPLASMIC_DOMAIN (PHOBIUS); NON_CYTOPLASMIC_DOMAIN (PHOBIUS); CYTOPLASMIC_DOMAIN (PHOBIUS); TRANSMEMBRANE (PHOBIUS); TRANSMEMBRANE (PHOBIUS); CYTOPLASMIC_DOMAIN (PHOBIUS); TRANSMEMBRANE (PHOBIUS); TRANSMEMBRANE (PHOBIUS); TRANSMEMBRANE (PHOBIUS); TRANSMEMBRANE (PHOBIUS); TRANSMEMBRANE (PHOBIUS); NON_CYTOPLASMIC_DOMAIN (PHOBIUS); NO…	13.4835	569.423	1222.65	Decreased in bud
Locus_43456_Transcript_1/1_Confidence_1.000_Length_662	dr206_pea ame: full=disease resistance response protein 206	P13240	5.6e-12	0.5	disease resistance response protein 206	XP_004243690	3.22e-79	4	P:response to biotic stimulus; P:defense response; C:apoplast; C:extracellular region	---NA---	IPR004265 (PFAM); PTHR21495 (PANTHER); SIGNAL_PEPTIDE_H_REGION (PHOBIUS); SIGNAL_PEPTIDE_N_REGION (PHOBIUS); SIGNAL_PEPTIDE (PHOBIUS); NON_CYTOPLASMIC_DOMAIN (PHOBIUS); SIGNAL_PEPTIDE_C_REGION (PHOBIUS); TMhelix (TMHMM)	13.4835	116.677	162.352	Decreased in bud
Locus_45503_Transcript_1/1_Confidence_1.000_Length_577	---NA---	---NA---	---NA---	---NA---	---NA---	---NA---	---NA---	0	-	---NA---	no IPS match	13.4835	59.8343	71.1541	Decreased in bud
Locus_23599_Transcript_4/5_Confidence_0.500_Length_489	---NA---	---NA---	---NA---	---NA---	---NA---	---NA---	---NA---	0	-	---NA---	no IPS match	12.5204	110.693	78.1693	Decreased in bud
Locus_27243_Transcript_1/3_Confidence_0.700_Length_776	---NA---	---NA---	---NA---	---NA---	oxidative stress 3	CBI27985	1.49e-15	0	-	---NA---	no IPS match	12.5204	70.8039	68.1476	Decreased in bud
Locus_38640_Transcript_1/1_Confidence_1.000_Length_781	tif9_arath ame: full=protein tify 9 ame: full=jasmonate zim domain-containing protein 10 ame: full=protein jasmonate-associated 1	Q93ZM9	1.44e-21	0.54	protein tify 9	XP_004165553	7.74e-26	5	P:response to other organism; P:jasmonic acid mediated signaling pathway; P:regulation of response to stimulus; F:protein binding; P:response to stress	-	IPR010399 (SMART); IPR010399 (PFAM); IPR018467 (PFAM); IPR010399 (PROSITE_PROFILES)	12.5204	57.8398	84.1824	Decreased in bud
Locus_40160_Transcript_1/2_Confidence_0.750_Length_582	erf4_tobac ame: full=ethylene-responsive transcription factor 4 ame: full=ethylene-responsive element-binding factor 3 short=erebp-3 ame: full=ethylene-responsive element-binding factor 4 homolog ame: full= 3	Q40477	1.01e-23	0.79	ethylene-responsive element binding protein	Q40477	5.52e-22	3	P:regulation of transcription, DNA-dependent; F:sequence-specific DNA binding transcription factor activity; F:DNA binding	---NA---	IPR001471 (PRINTS); IPR001471 (SMART); IPR001471 (PFAM); IPR001471 (G3DSA:3.30.730.GENE3D); PTHR31677:SF0 (PANTHER); PTHR31677 (PANTHER); IPR001471 (PROSITE_PROFILES); IPR016177 (SUPERFAMILY)	12.5204	657.18	352.764	Decreased in bud
Locus_40474_Transcript_1/1_Confidence_1.000_Length_687	---NA---	---NA---	---NA---	---NA---	beta- -n-acetylglucosaminyltransferase family	XP_004248681	1.4e-28	0	-	---NA---	TRANSMEMBRANE (PHOBIUS); CYTOPLASMIC_DOMAIN (PHOBIUS); NON_CYTOPLASMIC_DOMAIN (PHOBIUS)	12.5204	207.425	130.282	Decreased in bud
Locus_43605_Transcript_2/7_Confidence_0.333_Length_723	wrk22_arath ame: full=wrky transcription factor 22 ame: full=wrky dna-binding protein 22	O04609	3.02e-28	0.737	low quality protein: wrky transcription factor 22	CBI36956	1.75e-60	3	P:regulation of transcription, DNA-dependent; F:sequence-specific DNA binding; F:sequence-specific DNA binding transcription factor activity	---NA---	IPR003657 (SMART); IPR003657 (G3DSA:2.20.25.GENE3D); IPR003657 (PFAM); PTHR31282 (PANTHER); IPR003657 (PROSITE_PROFILES); IPR003657 (SUPERFAMILY)	12.5204	84.7652	114.248	Decreased in bud
Locus_44517_Transcript_2/2_Confidence_0.833_Length_611	---NA---	---NA---	---NA---	---NA---	---NA---	---NA---	---NA---	0	-	---NA---	no IPS match	12.5204	440.779	374.812	Decreased in bud
Locus_44606_Transcript_4/4_Confidence_0.625_Length_752	rma1_capan ame: full=e3 ubiquitin-protein ligase rma1h1 ame: full=protein ring membrane-anchor 1 homolog 1	Q6R567	4.09e-53	0.587	e3 ubiquitin-protein ligase rma1h1-like	NP_001241324	1.14e-54	2	F:zinc ion binding; F:protein binding	---NA---	IPR001841 (SMART); PF13923 (PFAM); IPR013083 (G3DSA:3.30.40.GENE3D); PTHR12313 (PANTHER); IPR017907 (PROSITE_PATTERNS); CYTOPLASMIC_DOMAIN (PHOBIUS); TRANSMEMBRANE (PHOBIUS); NON_CYTOPLASMIC_DOMAIN (PHOBIUS); IPR001841 (PROSITE_PROFILES); SSF57850 (SUPERFAMILY); TMhelix (TMHMM)	12.5204	119.669	88.1911	Decreased in bud
Locus_46912_Transcript_1/1_Confidence_1.000_Length_715	---NA---	---NA---	---NA---	---NA---	PREDICTED: uncharacterized protein LOC100806513	XP_003541981	9.16e-19	0	-	---NA---	Coil (COILS); IPR012862 (PFAM)	12.5204	192.467	123.267	Decreased in bud
Locus_47003_Transcript_1/2_Confidence_0.667_Length_519	---NA---	---NA---	---NA---	---NA---	PREDICTED: uncharacterized protein LOC101250420	XP_004242705	3.25e-19	0	-	---NA---	no IPS match	12.5204	63.8232	86.1867	Decreased in bud
Locus_21346_Transcript_3/3_Confidence_0.700_Length_968	my1r1_soltu ame: full=transcription factor myb1r1 ame: full=myb-related protein r1 short= 1r-1	Q2V9B0	3.3e-47	0.728	transcription factor myb1r1-like	Q2V9B0	1.8e-45	8	C:cytosol; P:regulation of transcription, DNA-dependent; P:flower development; F:DNA binding; P:determination of dorsal/ventral asymmetry; F:chromatin binding; P:response to stress; C:nucleus	-	no IPS match	11.5573	65.8177	51.1107	Decreased in bud
Locus_40701_Transcript_4/7_Confidence_0.286_Length_1004	---NA---	---NA---	---NA---	---NA---	exordium like 2	XP_002307366	4.76e-135	0	-	---NA---	IPR006766 (PFAM); PTHR31279:SF0 (PANTHER); PTHR31279 (PANTHER); SIGNAL_PEPTIDE_C_REGION (PHOBIUS); NON_CYTOPLASMIC_DOMAIN (PHOBIUS); SIGNAL_PEPTIDE (PHOBIUS); SIGNAL_PEPTIDE_N_REGION (PHOBIUS); SIGNAL_PEPTIDE_H_REGION (PHOBIUS); SignalP-TM (SIGNALP_GRAM_POSITIVE); SignalP-noTM (SIGNALP_EUK); SignalP-noTM (SIGNALP_GRAM_NEGATIVE)	11.5573	200.445	122.265	Decreased in bud
Locus_40941_Transcript_2/2_Confidence_0.667_Length_1404	c82a3_soybn ame: full=cytochrome p450 82a3 ame: full=cytochrome p450 cp6	O49858	4.27e-147	0.627	cytochrome p450 82a3-like	AGN54072	0	4	F:iron ion binding; P:oxidation-reduction process; F:oxidoreductase activity, acting on paired donors, with incorporation or reduction of molecular oxygen; F:heme binding	---NA---	IPR001128 (PRINTS); IPR002401 (PRINTS); IPR001128 (PFAM); IPR001128 (G3DSA:1.10.630.GENE3D); PTHR24298:SF2 (PANTHER); PTHR24298 (PANTHER); IPR017972 (PROSITE_PATTERNS); IPR001128 (SUPERFAMILY)	11.5573	170.528	279.606	Decreased in bud
Locus_41570_Transcript_2/2_Confidence_0.750_Length_1178	m3k2_arath ame: full=mitogen-activated protein kinase kinase kinase 2 ame: full=arabidopsis npk1-related protein kinase 2	Q9FZ36	7.32e-48	0.54	mitogen-activated protein kinase kinase kinase a-like	XP_002269660	1.02e-109	3	P:protein phosphorylation; F:ATP binding; F:protein serine/threonine kinase activity	---NA---	IPR002290 (SMART); IPR000719 (PFAM); G3DSA:1.10.510.10 (GENE3D); G3DSA:3.30.200.20 (GENE3D); PTHR24361 (PANTHER); IPR008271 (PROSITE_PATTERNS); IPR000719 (PROSITE_PROFILES); IPR011009 (SUPERFAMILY)	11.5573	58.837	57.1238	Decreased in bud
Locus_42440_Transcript_1/1_Confidence_1.000_Length_1444	scl32_arath ame: full=scarecrow-like protein 32 short= 32 ame: full=gras family protein 18 short= -18	Q9SN22	4.09e-143	0.525	gras family transcription factor	CAN62656	0	10	P:single-organism cellular process; P:multicellular organismal development; P:regulation of biological quality; P:regulation of transcription, DNA-dependent; C:chloroplast; P:response to stimulus; P:indole-containing compound metabolic process; F:sequence-specific DNA binding transcription factor activity; C:nucleus; P:carboxylic acid metabolic process	-	IPR005202 (PFAM); PTHR31636 (PANTHER); IPR005202 (PROSITE_PROFILES)	11.5573	89.7514	66.1433	Decreased in bud
Locus_43795_Transcript_1/2_Confidence_0.667_Length_655	phf5b_arath ame: full=phd finger-like domain-containing protein 5b	Q0WMV8	1.39e-68	0.882	phd finger-like domain-containing protein 5a	XP_002525660	1.97e-68	12	C:nuclear matrix; C:precatalytic spliceosome; C:nucleolus; C:U2 snRNP; P:mRNA splicing, via spliceosome; C:nuclear speck; F:DNA binding; F:protein binding; F:sequence-specific DNA binding transcription factor activity; C:catalytic step 2 spliceosome; P:positive regulation of transcription, DNA-dependent; C:U12-type spliceosomal complex	-	IPR005345 (PIRSF); IPR005345 (PFAM); IPR005345 (PANTHER)	11.5573	389.92	270.586	Decreased in bud
Locus_52843_Transcript_1/1_Confidence_1.000_Length_340	---NA---	---NA---	---NA---	---NA---	---NA---	---NA---	---NA---	0	-	---NA---	no IPS match	11.5573	149.586	118.256	Decreased in bud
Locus_9592_Transcript_1/1_Confidence_1.000_Length_1360	lrk91_arath ame: full=l-type lectin-domain containing receptor kinase short= - flags: precursor	Q9LXA5	1.91e-124	0.644	l-type lectin-domain containing receptor kinase -like	EOX91883	2.55e-156	3	F:ATP binding; P:protein phosphorylation; F:protein serine/threonine kinase activity	---NA---	IPR002290 (SMART); IPR000719 (PFAM); G3DSA:1.10.510.10 (GENE3D); G3DSA:3.30.200.20 (GENE3D); IPR013320 (G3DSA:2.60.120.GENE3D); PTHR24420 (PANTHER); IPR017441 (PROSITE_PATTERNS); IPR008271 (PROSITE_PATTERNS); NON_CYTOPLASMIC_DOMAIN (PHOBIUS); TRANSMEMBRANE (PHOBIUS); CYTOPLASMIC_DOMAIN (PHOBIUS); IPR000719 (PROSITE_PROFILES); IPR011009 (SUPERFAMILY); TMhelix (TMHMM)	10.5942	71.8011	51.1107	Decreased in bud
Locus_11611_Transcript_1/2_Confidence_0.875_Length_1232	tmvrn_nicgu ame: full=tmv resistance protein n	Q40392	1.1e-17	0.4571	leucine-rich repeat-containing	XP_002512273	2.38e-56	1	F:protein binding	---NA---	G3DSA:3.80.10.10 (GENE3D); IPR001611 (PFAM); IPR025875 (PFAM); IPR011713 (PFAM); PTHR11017 (PANTHER); PTHR11017:SF130 (PANTHER); SSF52058 (SUPERFAMILY)	10.5942	64.8204	71.1541	Decreased in bud
Locus_17572_Transcript_2/2_Confidence_0.750_Length_421	---NA---	---NA---	---NA---	---NA---	hypothetical protein MTR_7g089860	XP_003625000	1.64e-06	0	-	---NA---	IPR008889 (PFAM)	10.5942	59.8343	68.1476	Decreased in bud
Locus_24902_Transcript_2/2_Confidence_0.875_Length_903	ax22d_phaau ame: full=auxin-induced protein 22d ame: full=indole-3-acetic acid-induced protein arg13	O24542	1.93e-74	0.681	auxin-induced protein 22d-like	AAD32145	4.57e-73	3	C:nucleus; P:regulation of transcription, DNA-dependent; F:protein dimerization activity	---NA---	IPR003311 (PFAM); PTHR31734:SF0 (PANTHER); PTHR31734 (PANTHER); IPR011525 (PROSITE_PROFILES); SSF54277 (SUPERFAMILY)	10.5942	72.7983	53.1151	Decreased in bud
Locus_27452_Transcript_2/2_Confidence_0.750_Length_1599	c86b1_arath ame: full=cytochrome p450 86b1	Q9FMY1	3.1e-116	0.498	cytochrome p450 86b1-like	XP_004249316	0	4	P:oxidation-reduction process; F:heme binding; F:iron ion binding; F:oxidoreductase activity, acting on paired donors, with incorporation or reduction of molecular oxygen	---NA---	IPR002401 (PRINTS); IPR001128 (PRINTS); IPR001128 (G3DSA:1.10.630.GENE3D); IPR001128 (PFAM); PTHR24296 (PANTHER); PTHR24296:SF0 (PANTHER); IPR017972 (PROSITE_PATTERNS); CYTOPLASMIC_DOMAIN (PHOBIUS); TRANSMEMBRANE (PHOBIUS); NON_CYTOPLASMIC_DOMAIN (PHOBIUS); IPR001128 (SUPERFAMILY); TMhelix (TMHMM)	10.5942	139.613	115.25	Decreased in bud
Locus_41995_Transcript_5/5_Confidence_0.733_Length_1682	---NA---	---NA---	---NA---	---NA---	uncharacterized loc101221232	XP_002512053	2.1e-30	0	-	---NA---	SignalP-TM (SIGNALP_GRAM_POSITIVE)	10.5942	390.917	330.716	Decreased in bud
Locus_43727_Transcript_2/2_Confidence_0.667_Length_449	---NA---	---NA---	---NA---	---NA---	cyclin-dependent protein kinase inhibitor siamese	XP_002316411	8.6e-14	0	-	---NA---	no IPS match	10.5942	51.8564	47.102	Decreased in bud
Locus_43728_Transcript_3/3_Confidence_0.667_Length_1206	cru3_brana ame: full=cruciferin cru1 ame: full=11s globulin ame: full=12s storage protein contains: ame: full=cruciferin cru1 alpha chain contains: ame: full=cruciferin cru1 beta chain flags: precursor	P33525	1.86e-20	0.425	11s globulin seed storage protein 2	XP_002269464	2.99e-99	1	F:nutrient reservoir activity	---NA---	IPR006045 (SMART); IPR006045 (PFAM); IPR014710 (G3DSA:2.60.120.GENE3D); IPR014710 (G3DSA:2.60.120.GENE3D); PTHR31189:SF0 (PANTHER); PTHR31189 (PANTHER); IPR011051 (SUPERFAMILY)	10.5942	592.359	842.826	Decreased in bud
Locus_43844_Transcript_1/1_Confidence_1.000_Length_348	---NA---	---NA---	---NA---	---NA---	---NA---	---NA---	---NA---	0	-	---NA---	no IPS match	10.5942	65.8177	55.1194	Decreased in bud
Locus_46139_Transcript_1/1_Confidence_1.000_Length_500	---NA---	---NA---	---NA---	---NA---	hypothetical protein PRUPE_ppa013922mg	EMJ21691	2.13e-24	0	-	---NA---	CYTOPLASMIC_DOMAIN (PHOBIUS); TRANSMEMBRANE (PHOBIUS); NON_CYTOPLASMIC_DOMAIN (PHOBIUS); TMhelix (TMHMM)	10.5942	116.677	99.2149	Decreased in bud
Locus_48640_Transcript_1/1_Confidence_1.000_Length_926	---NA---	---NA---	---NA---	---NA---	transcription initiation factor tfiid subunit 7	XP_002285704	3.98e-12	2	P:transcription initiation from RNA polymerase II promoter; C:transcription factor TFIID complex	---NA---	IPR006751 (PFAM)	10.5942	48.8646	59.1281	Decreased in bud
Locus_20120_Transcript_1/2_Confidence_0.750_Length_1703	ptr51_arath ame: full= peptide nitrate transporter at5g19640	Q3E9B5	1.05e-17	0.42	major facilitator superfamily	CBI30414	6.57e-52	8	P:organic substance metabolic process; P:nitrogen compound transport; P:cellular metabolic process; P:inorganic anion transport; P:nitrogen compound metabolic process; P:response to stimulus; F:anion transmembrane transporter activity; P:single-organism metabolic process	-	TRANSMEMBRANE (PHOBIUS); CYTOPLASMIC_DOMAIN (PHOBIUS); NON_CYTOPLASMIC_DOMAIN (PHOBIUS); TMhelix (TMHMM)	9.63111	69.8066	56.1216	Decreased in bud
Locus_31737_Transcript_1/5_Confidence_0.600_Length_1254	nak_arath ame: full=probable serine threonine-protein kinase nak	P43293	3.29e-49	0.537	probable serine threonine-protein kinase chloroplastic-like	XP_004509435	2.34e-52	3	P:protein phosphorylation; F:protein kinase activity; F:ATP binding	---NA---	G3DSA:3.30.200.20 (GENE3D); G3DSA:1.10.510.10 (GENE3D); IPR001245 (PFAM); PTHR24420 (PANTHER); PTHR24420:SF445 (PANTHER); IPR000719 (PROSITE_PROFILES); IPR011009 (SUPERFAMILY)	9.63111	88.7541	86.1867	Decreased in bud
Locus_31821_Transcript_3/4_Confidence_0.500_Length_886	---NA---	---NA---	---NA---	---NA---	ankyrin repeat-containing-like protein	XP_002265616	3.57e-60	0	-	---NA---	no IPS match	9.63111	48.8646	43.0934	Decreased in bud
Locus_39220_Transcript_1/2_Confidence_0.667_Length_862	s5a1_mouse ame: full=3-oxo-5-alpha-steroid 4-dehydrogenase 1 ame: full=sr type 1 ame: full=steroid 5-alpha-reductase 1 short=s5ar 1	Q68FF9	2.89e-19	0.539	steroid 5-alpha-reductase det2-like	XP_003518596	2.73e-91	4	F:oxidoreductase activity, acting on the CH-CH group of donors; P:lipid metabolic process; C:integral to membrane; C:cytoplasm	---NA---	IPR001104 (PFAM); PTHR10556 (PANTHER); CYTOPLASMIC_DOMAIN (PHOBIUS); CYTOPLASMIC_DOMAIN (PHOBIUS); TRANSMEMBRANE (PHOBIUS); TRANSMEMBRANE (PHOBIUS); NON_CYTOPLASMIC_DOMAIN (PHOBIUS); TRANSMEMBRANE (PHOBIUS); NON_CYTOPLASMIC_DOMAIN (PHOBIUS); NON_CYTOPLASMIC_DOMAIN (PHOBIUS); TRANSMEMBRANE (PHOBIUS); NON_CYTOPLASMIC_DOMAIN (PHOBIUS); CYTOPLASMIC_DOMAIN (PHOBIUS); TRANSMEMBRANE (PHOBIUS); TRANSMEMB…	9.63111	113.685	97.2106	Decreased in bud
Locus_42372_Transcript_1/2_Confidence_0.667_Length_744	log5_arath ame: full=cytokinin riboside 5 -monophosphate phosphoribohydrolase log5 ame: full=protein lonely guy 5	Q8LBB7	1.76e-105	0.867	cytokinin riboside 5 -monophosphate phosphoribohydrolase log5-like isoform 2	XP_002285924	1.23e-122	12	C:cytosol; P:nitrate transport; C:mitochondrion; F:hydrolase activity, hydrolyzing N-glycosyl compounds; P:response to brassinosteroid stimulus; P:cellular response to iron ion starvation; P:response to auxin stimulus; P:iron ion transport; P:response to nitrate; P:cytokinin biosynthetic process; F:carboxy-lyase activity; C:nucleus	EC:3.2.2.0; EC:4.1.1.0	G3DSA:3.40.50.450 (GENE3D); IPR005269 (PFAM); IPR005269 (TIGRFAM); PTHR31223 (PANTHER); PTHR31223:SF0 (PANTHER); SSF102405 (SUPERFAMILY)	9.63111	134.627	106.23	Decreased in bud
Locus_44566_Transcript_1/2_Confidence_0.667_Length_867	tip23_arath ame: full=aquaporin tip2-3 ame: full=tonoplast intrinsic protein 2-3 short= 2 3	Q9FGL2	1.36e-110	0.907	aquaporin tip2-3	CAA65187	2.82e-121	27	C:plant-type vacuole membrane; F:ammonia transmembrane transporter activity; C:chloroplast envelope; P:water transport; P:xylan biosynthetic process; C:cytoplasmic membrane-bounded vesicle; C:plant-type cell wall; P:cellular cation homeostasis; F:methylammonium transmembrane transporter activity; C:protein storage vacuole; P:calcium ion transport; P:cellular response to iron ion starvation; P:res…	-	no IPS match	9.63111	454.74	303.658	Decreased in bud
Locus_46895_Transcript_2/3_Confidence_0.667_Length_378	---NA---	---NA---	---NA---	---NA---	---NA---	---NA---	---NA---	0	-	---NA---	no IPS match	8.668	78.7818	93.2019	Decreased in bud
Locus_47596_Transcript_1/1_Confidence_1.000_Length_462	---NA---	---NA---	---NA---	---NA---	---NA---	---NA---	---NA---	0	-	---NA---	CYTOPLASMIC_DOMAIN (PHOBIUS); TRANSMEMBRANE (PHOBIUS); NON_CYTOPLASMIC_DOMAIN (PHOBIUS); TMhelix (TMHMM)	8.668	275.238	531.151	Decreased in bud
Locus_48403_Transcript_1/1_Confidence_1.000_Length_756	myb4_orysj ame: full=myb-related protein myb4 ame: full= yb4 ame: full=transcription factor rltr1	Q7XBH4	1.53e-72	0.728	myb domain protein	XP_004296369	1.77e-85	2	F:chromatin binding; F:DNA binding	---NA---	IPR001005 (SMART); IPR009057 (G3DSA:1.10.10.GENE3D); IPR001005 (PFAM); IPR009057 (G3DSA:1.10.10.GENE3D); PTHR10641:SF203 (PANTHER); PTHR10641 (PANTHER); IPR017930 (PROSITE_PROFILES); IPR017930 (PROSITE_PROFILES); IPR009057 (SUPERFAMILY)	8.668	62.826	76.165	Decreased in bud
Locus_4022_Transcript_1/1_Confidence_1.000_Length_856	nac94_arath ame: full= nac domain-containing protein 94 short=anac094	Q9FIW5	5.88e-48	0.632	nac domain ipr003441	ABQ96120	4.42e-136	2	F:DNA binding; P:regulation of transcription, DNA-dependent	---NA---	IPR003441 (PFAM); PTHR31989 (PANTHER); IPR003441 (PROSITE_PROFILES); IPR003441 (SUPERFAMILY)	7.70488	54.8481	48.1042	Decreased in bud
Locus_8605_Transcript_1/1_Confidence_1.000_Length_668	---NA---	---NA---	---NA---	---NA---	---NA---	---NA---	---NA---	0	-	---NA---	TRANSMEMBRANE (PHOBIUS); NON_CYTOPLASMIC_DOMAIN (PHOBIUS); CYTOPLASMIC_DOMAIN (PHOBIUS)	7.70488	31.9116	39.0847	Decreased in bud
Locus_24259_Transcript_1/1_Confidence_1.000_Length_960	zfp3_arath ame: full=zinc finger protein 3	Q39262	3.34e-34	0.64	zinc finger	CBI21086	4e-62	1	F:metal ion binding	---NA---	PTHR10042 (PANTHER); PTHR10042:SF14 (PANTHER); IPR007087 (PROSITE_PATTERNS); IPR007087 (PROSITE_PROFILES); SSF57667 (SUPERFAMILY)	7.70488	64.8204	58.1259	Decreased in bud
Locus_38670_Transcript_3/3_Confidence_0.667_Length_703	pyr1_arath ame: full=abscisic acid receptor pyr1 ame: full=abi1-binding protein 6 ame: full=protein pyrabactin resistance 1 ame: full=regulatory components of aba receptor 11	O49686	8.67e-79	0.752	abscisic acid receptor pyr1-like	XP_002519819	4.98e-84	13	P:regulation of protein serine/threonine phosphatase activity; P:fatty acid catabolic process; P:regulation of seed germination; P:tryptophan catabolic process; P:glucosinolate biosynthetic process; F:protein phosphatase inhibitor activity; P:indoleacetic acid biosynthetic process; F:receptor activity; F:protein homodimerization activity; P:positive regulation of abscisic acid mediated signaling …	-	IPR023393 (G3DSA:3.30.530.GENE3D); IPR019587 (PFAM); PTHR31213:SF1 (PANTHER); PTHR31213 (PANTHER); SSF55961 (SUPERFAMILY)	7.70488	52.8536	47.102	Decreased in bud
Locus_40391_Transcript_1/1_Confidence_1.000_Length_811	gatl2_arath ame: full=probable galacturonosyltransferase-like 2	Q9S7G2	1.67e-118	0.773	glycosyltransferase family gt8 protein	ACW83060	1.51e-131	1	F:transferase activity, transferring glycosyl groups	---NA---	G3DSA:3.90.550.10 (GENE3D); IPR002495 (PFAM); PTHR32168:SF0 (PANTHER); PTHR32168 (PANTHER); SSF53448 (SUPERFAMILY)	7.70488	62.826	58.1259	Decreased in bud
Locus_40986_Transcript_1/1_Confidence_1.000_Length_999	srg1_arath ame: full=protein srg1 short= 1 ame: full=protein senescence-related gene 1	Q39224	4.73e-139	0.622	protein srg1	XP_002268288	3.69e-155	2	F:oxidoreductase activity, acting on paired donors, with incorporation or reduction of molecular oxygen, 2-oxoglutarate as one donor, and incorporation of one atom each of oxygen into both donors; P:oxidation-reduction process	---NA---	IPR027443 (G3DSA:2.60.120.GENE3D); IPR026992 (PFAM); IPR005123 (PFAM); PTHR10209:SF55 (PANTHER); PTHR10209 (PANTHER); IPR005123 (PROSITE_PROFILES); SSF51197 (SUPERFAMILY)	7.70488	58.837	88.1911	Decreased in bud
Locus_42018_Transcript_3/3_Confidence_0.429_Length_319	---NA---	---NA---	---NA---	---NA---	---NA---	---NA---	---NA---	0	-	---NA---	no IPS match	7.70488	214.406	170.369	Decreased in bud
Locus_42157_Transcript_1/1_Confidence_1.000_Length_940	iaa26_arath ame: full=auxin-responsive protein iaa26 ame: full=indoleacetic acid-induced protein 26 ame: full=phytochrome-associated protein 1	Q8LAL2	3.49e-48	0.615	auxin-responsive protein iaa26-like	XP_002303315	3.77e-53	22	F:sequence-specific DNA binding transcription factor activity; F:phosphatidate phosphatase activity; P:defense response to fungus; P:response to jasmonic acid stimulus; C:cytosol; P:cellular response to phosphate starvation; P:response to salt stress; F:acid phosphatase activity; P:response to auxin stimulus; C:plant-type cell wall; P:response to UV-B; P:lateral root morphogenesis; P:removal of s…	EC:3.1.3.4; EC:3.1.3.2	TMhelix (TMHMM)	7.70488	138.616	197.428	Decreased in bud
Locus_42450_Transcript_2/2_Confidence_0.400_Length_482	---NA---	---NA---	---NA---	---NA---	---NA---	---NA---	---NA---	0	-	---NA---	no IPS match	7.70488	548.481	803.741	Decreased in bud
Locus_45401_Transcript_2/2_Confidence_0.750_Length_820	---NA---	---NA---	---NA---	---NA---	PREDICTED: uncharacterized protein LOC100266883	XP_002269394	2.75e-35	0	-	---NA---	IPR012881 (PFAM)	7.70488	276.235	151.328	Decreased in bud
Locus_45428_Transcript_2/4_Confidence_0.200_Length_360	Y4445_ARATHRecName: Full=Uncharacterized protein At4g14450, chloroplastic; Flags: Precursor	Q6NN02	4.69e-06	0.75	Uncharacterized protein TCM_020831	EOY05972	1.28e-09	1	C:mitochondrion	---NA---	Coil (COILS)	7.70488	53.8508	52.1129	Decreased in bud
Locus_51264_Transcript_1/1_Confidence_1.000_Length_466	pbp1_arath ame: full=calcium-binding protein pbp1 ame: full=kic-related protein 2 ame: full=pinoid-binding protein 1	Q9LSQ6	1.38e-12	0.725	calcium-binding protein pbp1-like	XP_002316949	4.62e-15	20	C:cytosol; F:copper ion binding; P:hydrogen peroxide catabolic process; P:response to jasmonic acid stimulus; P:ethylene biosynthetic process; P:response to water deprivation; F:calcium ion binding; P:protein folding; C:plasmodesma; P:hyperosmotic salinity response; F:enzyme regulator activity; P:response to auxin stimulus; F:protein binding; P:trichome branching; P:regulation of hydrolase activi…	-	no IPS match	7.70488	206.428	276.599	Decreased in bud
Locus_27896_Transcript_1/1_Confidence_1.000_Length_1306	dfra_gerhy ame: full=dihydroflavonol-4-reductase short=dfr ame: full=dihydrokaempferol 4-reductase	P51105	5.93e-77	0.59	dihydroflavonol-4-reductase isoform 1	XP_002308165	2.18e-128	3	P:cellular metabolic process; F:coenzyme binding; F:catalytic activity	---NA---	IPR001509 (PFAM); IPR016040 (G3DSA:3.40.50.GENE3D); PTHR10366:SF9 (PANTHER); PTHR10366 (PANTHER); SSF51735 (SUPERFAMILY)	6.74177	85.7624	74.1607	Decreased in bud
Locus_28179_Transcript_5/6_Confidence_0.400_Length_534	---NA---	---NA---	---NA---	---NA---	---NA---	---NA---	---NA---	0	-	---NA---	no IPS match	6.74177	51.8564	36.0782	Decreased in bud
Locus_28647_Transcript_2/2_Confidence_0.667_Length_1398	---NA---	---NA---	---NA---	---NA---	PREDICTED: uncharacterized protein LOC101506286	XP_004494353	5.17e-92	1	F:DNA binding	---NA---	PTHR13859:SF8 (PANTHER); PTHR13859 (PANTHER); IPR009057 (SUPERFAMILY)	6.74177	36.8978	31.0673	Decreased in bud
Locus_40669_Transcript_1/1_Confidence_1.000_Length_627	---NA---	---NA---	---NA---	---NA---	oxidative stress isoform 1	EMJ18959	7.38e-23	0	-	---NA---	no IPS match	6.74177	63.8232	65.1411	Decreased in bud
Locus_40865_Transcript_1/2_Confidence_0.500_Length_316	---NA---	---NA---	---NA---	---NA---	---NA---	---NA---	---NA---	0	-	---NA---	TRANSMEMBRANE (PHOBIUS); CYTOPLASMIC_DOMAIN (PHOBIUS); NON_CYTOPLASMIC_DOMAIN (PHOBIUS); TMhelix (TMHMM)	6.74177	27.9227	35.076	Decreased in bud
Locus_41905_Transcript_3/3_Confidence_0.750_Length_3292	maa3_arath ame: full=probable helicase magatama 3 ame: full=sen1-like protein	B6SFA4	1.11e-47	0.528	protein	XP_004295335	0	17	P:nuclear-transcribed mRNA catabolic process, nonsense-mediated decay; F:nucleoside-triphosphatase activity; P:gene silencing; P:multicellular organismal development; P:developmental process involved in reproduction; P:pollination; P:cellular response to organic substance; P:anatomical structure development; P:signal transduction; P:posttranscriptional regulation of gene expression; P:response to…	EC:3.6.1.15	Coil (COILS); PF13087 (PFAM); PF13086 (PFAM); G3DSA:3.40.50.300 (GENE3D); G3DSA:3.40.50.300 (GENE3D); PTHR10887 (PANTHER); PTHR10887:SF236 (PANTHER); SIGNAL_PEPTIDE_N_REGION (PHOBIUS); NON_CYTOPLASMIC_DOMAIN (PHOBIUS); SIGNAL_PEPTIDE_C_REGION (PHOBIUS); SIGNAL_PEPTIDE_H_REGION (PHOBIUS); SIGNAL_PEPTIDE (PHOBIUS); SignalP-noTM (SIGNALP_EUK); IPR027417 (SUPERFAMILY); TMhelix (TMHMM)	6.74177	393.909	258.56	Decreased in bud
Locus_42599_Transcript_3/5_Confidence_0.538_Length_1877	lhtl8_arath ame: full=lysine histidine transporter-like 8 ame: full=amino acid transporter-like protein 1	Q9SX98	1.55e-172	0.562	lysine histidine transporter-like 8-like	XP_002510637	0	8	P:single-organism cellular process; P:regulation of meristem growth; P:response to karrikin; P:amino acid import; F:amino acid transmembrane transporter activity; P:regulation of cellular process; P:response to stress; C:plasma membrane	-	IPR013057 (PFAM); PTHR22950 (PANTHER); PTHR22950:SF9 (PANTHER); TRANSMEMBRANE (PHOBIUS); CYTOPLASMIC_DOMAIN (PHOBIUS); TRANSMEMBRANE (PHOBIUS); CYTOPLASMIC_DOMAIN (PHOBIUS); NON_CYTOPLASMIC_DOMAIN (PHOBIUS); CYTOPLASMIC_DOMAIN (PHOBIUS); TRANSMEMBRANE (PHOBIUS); TRANSMEMBRANE (PHOBIUS); TRANSMEMBRANE (PHOBIUS); NON_CYTOPLASMIC_DOMAIN (PHOBIUS); CYTOPLASMIC_DOMAIN (PHOBIUS); TRANSMEMBRANE (PHOBIUS…	6.74177	3272.93	2294.97	Decreased in bud
Locus_45118_Transcript_1/1_Confidence_1.000_Length_644	erf81_arath ame: full=ethylene-responsive transcription factor 12 short= 12 ame: full=ethylene-responsive element-binding factor 12 short=erebp-12	Q94ID6	4.04e-18	0.84	ethylene-responsive transcription factor 3-like	EMJ00448	4.02e-22	3	F:sequence-specific DNA binding transcription factor activity; P:regulation of transcription, DNA-dependent; F:DNA binding	---NA---	IPR001471 (PRINTS); IPR001471 (SMART); IPR001471 (G3DSA:3.30.730.GENE3D); IPR001471 (PFAM); PTHR31677 (PANTHER); IPR001471 (PROSITE_PROFILES); IPR016177 (SUPERFAMILY)	6.74177	34.9033	44.0955	Decreased in bud
Locus_47597_Transcript_1/1_Confidence_1.000_Length_312	---NA---	---NA---	---NA---	---NA---	PREDICTED: uncharacterized protein LOC101251647	XP_004233473	1.55e-08	0	-	---NA---	no IPS match	6.74177	36.8978	41.089	Decreased in bud
Locus_32427_Transcript_2/2_Confidence_0.667_Length_1964	---NA---	---NA---	---NA---	---NA---	gag-pol polyprotein	BAK64102	6.6e-53	0	-	---NA---	PF14244 (PFAM)	5.77866	81.7735	86.1867	Decreased in bud
Locus_37163_Transcript_1/1_Confidence_1.000_Length_429	---NA---	---NA---	---NA---	---NA---	PREDICTED: uncharacterized protein LOC100795502	XP_003539642	1.46e-63	0	-	---NA---	no IPS match	5.77866	36.8978	28.0608	Decreased in bud
Locus_38587_Transcript_4/5_Confidence_0.600_Length_1013	---NA---	---NA---	---NA---	---NA---	pheromone receptor-like protein	CBI19571	4.93e-30	0	-	---NA---	no IPS match	5.77866	311.138	331.719	Decreased in bud
Locus_39759_Transcript_1/1_Confidence_1.000_Length_1147	une10_arath ame: full=transcription factor une10 ame: full=basic helix-loop-helix protein 16 short= 16 short=bhlh 16 ame: full=protein unfertilized embryo sac 10 ame: full=transcription factor en 108 ame: full=bhlh transcription factor bhlh016	Q8GZ38	6.62e-23	0.73	transcription factor une10-like	EOY21974	2.13e-64	1	F:protein dimerization activity	---NA---	Coil (COILS); IPR011598 (SMART); IPR011598 (PFAM); IPR011598 (G3DSA:4.10.280.GENE3D); PTHR12565 (PANTHER); IPR011598 (PROSITE_PROFILES); IPR011598 (SUPERFAMILY)	5.77866	40.8867	32.0695	Decreased in bud
Locus_40342_Transcript_1/1_Confidence_1.000_Length_1255	rav1_arath ame: full=ap2 erf and b3 domain-containing transcription factor rav1 ame: full=ethylene-responsive transcription factor rav1 ame: full=protein related to abi3 vp1 1	Q9ZWM9	3.96e-125	0.654	ap2 domain-containing transcription factor	AGB07590	5.1e-150	3	F:DNA binding; F:sequence-specific DNA binding transcription factor activity; P:regulation of transcription, DNA-dependent	---NA---	IPR003340 (SMART); IPR001471 (SMART); IPR001471 (PFAM); IPR003340 (PFAM); IPR015300 (G3DSA:2.40.330.GENE3D); IPR001471 (G3DSA:3.30.730.GENE3D); PTHR31140 (PANTHER); PTHR31140:SF0 (PANTHER); IPR001471 (PROSITE_PROFILES); IPR003340 (PROSITE_PROFILES); IPR016177 (SUPERFAMILY); IPR015300 (SUPERFAMILY)	5.77866	705.047	370.803	Decreased in bud
Locus_40970_Transcript_4/6_Confidence_0.625_Length_1204	svp_arath ame: full=mads-box protein svp ame: full=protein short vegetative phase	Q9FVC1	8.81e-57	0.629	agl24 mads-box transcription factor	EOY15444	1.64e-69	5	F:protein dimerization activity; F:DNA binding; P:regulation of transcription, DNA-dependent; F:sequence-specific DNA binding transcription factor activity; C:nucleus	---NA---	IPR002100 (PRINTS); IPR002100 (SMART); IPR002100 (PFAM); IPR002487 (PFAM); PTHR11945 (PANTHER); PTHR11945:SF50 (PANTHER); IPR002100 (PROSITE_PATTERNS); IPR002487 (PROSITE_PROFILES); IPR002100 (PROSITE_PROFILES); IPR002100 (SUPERFAMILY)	5.77866	550.475	906.965	Decreased in bud
Locus_40974_Transcript_2/2_Confidence_0.750_Length_1527	alkr3_arath ame: full=probable aldo-keto reductase 3	O22707	2.34e-165	0.79	nad -linked oxidoreductase superfamily protein	AAX84672	1.28e-170	21	P:gluconeogenesis; C:chloroplast envelope; P:response to wounding; P:response to sucrose stimulus; P:coumarin biosynthetic process; P:regulation of transcription, DNA-dependent; P:response to xenobiotic stimulus; P:response to salt stress; C:cytosol; F:protein heterodimerization activity; F:aldo-keto reductase (NADP) activity; P:sucrose induced translational repression; P:glycolysis; F:DNA bindin…	-	no IPS match	5.77866	480.669	375.814	Decreased in bud
Locus_43725_Transcript_1/1_Confidence_1.000_Length_471	fafl_arath ame: full=protein faf- chloroplastic flags: precursor	Q0V865	6.55e-20	0.58	protein faf- chloroplastic-like	XP_002299770	1.33e-24	2	F:molecular_function; P:biological_process	---NA---	no IPS match	5.77866	40.8867	53.1151	Decreased in bud
Locus_44570_Transcript_1/1_Confidence_1.000_Length_548	---NA---	---NA---	---NA---	---NA---	protein	EMJ11270	3.19e-19	0	-	---NA---	no IPS match	5.77866	52.8536	55.1194	Decreased in bud
Locus_46041_Transcript_3/3_Confidence_0.750_Length_1173	erf2_tobac ame: full=ethylene-responsive transcription factor 2 short= 2 ame: full=ethylene-responsive element-binding factor 2 short=erebp-2	Q40479	5.24e-71	0.731	ap2 erf transcription factor	AEQ93554	3.26e-86	3	F:sequence-specific DNA binding transcription factor activity; P:regulation of transcription, DNA-dependent; F:DNA binding	---NA---	IPR001471 (PRINTS); IPR001471 (SMART); IPR001471 (G3DSA:3.30.730.GENE3D); IPR001471 (PFAM); PTHR31190 (PANTHER); IPR001471 (PROSITE_PROFILES); IPR016177 (SUPERFAMILY)	5.77866	154.572	138.3	Decreased in bud
Locus_47242_Transcript_1/2_Confidence_0.500_Length_301	---NA---	---NA---	---NA---	---NA---	---NA---	---NA---	---NA---	0	-	---NA---	no IPS match	5.77866	402.884	306.664	Decreased in bud
Locus_22348_Transcript_2/2_Confidence_0.667_Length_845	mira_ricdu ame: full=miraculin short=mir flags: precursor	P13087	1.81e-43	0.525	kunitz-like protease partial	AFL91226	5.65e-81	1	F:endopeptidase inhibitor activity	---NA---	IPR002160 (PRINTS); IPR002160 (SMART); IPR002160 (PFAM); G3DSA:2.80.10.50 (GENE3D); IPR002160 (PROSITE_PATTERNS); NON_CYTOPLASMIC_DOMAIN (PHOBIUS); SIGNAL_PEPTIDE_N_REGION (PHOBIUS); SIGNAL_PEPTIDE_H_REGION (PHOBIUS); SIGNAL_PEPTIDE_C_REGION (PHOBIUS); SIGNAL_PEPTIDE (PHOBIUS); SignalP-noTM (SIGNALP_EUK); IPR011065 (SUPERFAMILY)	4.81555	106.704	136.295	Decreased in bud
Locus_34615_Transcript_1/1_Confidence_1.000_Length_1214	y1675_arath ame: full=g-type lectin s-receptor-like serine threonine-protein kinase at1g67520 flags: precursor	O64793	1.72e-33	0.511	g-type lectin s-receptor-like serine threonine-protein kinase at1g67520-like	CAG28412	1.35e-60	1	P:cellular process	-	IPR001480 (SMART); IPR001480 (PFAM); IPR001480 (G3DSA:2.90.10.GENE3D); IPR001480 (PROSITE_PROFILES); IPR001480 (SUPERFAMILY)	4.81555	19.9448	27.0586	Decreased in bud
Locus_35545_Transcript_2/2_Confidence_0.750_Length_372	---NA---	---NA---	---NA---	---NA---	Uncharacterized protein TCM_000563	EOX91334	7.46e-08	0	-	---NA---	TRANSMEMBRANE (PHOBIUS); CYTOPLASMIC_DOMAIN (PHOBIUS); NON_CYTOPLASMIC_DOMAIN (PHOBIUS); TMhelix (TMHMM)	4.81555	72.7983	76.165	Decreased in bud
Locus_40275_Transcript_5/5_Confidence_0.444_Length_502	erf92_arath ame: full=ethylene-responsive transcription factor 1b short= 1b ame: full=ethylene-responsive element-binding factor 1b short=erebp-1b	Q8LDC8	1.76e-43	0.796	ethylene-responsive transcription factor	ADJ67439	2.37e-46	3	F:sequence-specific DNA binding transcription factor activity; P:regulation of transcription, DNA-dependent; F:DNA binding	---NA---	IPR001471 (PRINTS); IPR001471 (SMART); IPR001471 (PFAM); IPR001471 (G3DSA:3.30.730.GENE3D); PTHR31190:SF2 (PANTHER); PTHR31190 (PANTHER); IPR001471 (PROSITE_PROFILES); IPR016177 (SUPERFAMILY)	4.81555	246.318	136.295	Decreased in bud
Locus_40797_Transcript_1/1_Confidence_1.000_Length_1549	ptc52_arath ame: full=protochlorophyllide-dependent translocon component chloroplastic ame: full=acd1-like protein ame: full=protein tic 55-iv ame: full=translocon at the inner envelope membrane of chloroplasts 55-iv flags: precursor	Q8W496	8.34e-165	0.448	protochlorophyllide-dependent translocon component chloroplastic-like	XP_002283592	0	3	P:oxidation-reduction process; F:2 iron, 2 sulfur cluster binding; F:chlorophyllide a oxygenase [overall] activity	---NA---	IPR017941 (PFAM); IPR013626 (PFAM); IPR017941 (G3DSA:2.102.10.GENE3D); PTHR21266 (PANTHER); PTHR21266:SF3 (PANTHER); IPR017941 (PROSITE_PROFILES); IPR017941 (SUPERFAMILY); SSF55961 (SUPERFAMILY)	4.81555	69.8066	72.1563	Decreased in bud
Locus_41963_Transcript_3/4_Confidence_0.583_Length_1303	rnhx1_arath ame: full= ribonuclease h protein at1g65750	P0C2F6	1.57e-07	0.44	hypothetical protein VITISV_031500	CAN72837	1.23e-20	0	-	---NA---	no IPS match	4.81555	97.7293	134.291	Decreased in bud
Locus_43607_Transcript_1/1_Confidence_1.000_Length_1743	bcs1b_dicdi ame: full=probable mitochondrial chaperone bcs1-b ame: full=bcs1-like protein 2	Q54DY9	4.06e-31	0.513	atp binding	XP_002275823	0	2	F:nucleoside-triphosphatase activity; F:ATP binding	---NA---	IPR003593 (SMART); G3DSA:3.40.50.300 (GENE3D); IPR025753 (PFAM); IPR003959 (PFAM); PTHR23070 (PANTHER); PTHR23070:SF1 (PANTHER); IPR003960 (PROSITE_PATTERNS); NON_CYTOPLASMIC_DOMAIN (PHOBIUS); CYTOPLASMIC_DOMAIN (PHOBIUS); TRANSMEMBRANE (PHOBIUS); IPR027417 (SUPERFAMILY)	4.81555	99.7238	180.391	Decreased in bud
Locus_44491_Transcript_1/2_Confidence_0.667_Length_859	ocs1_maize ame: full=ocs element-binding factor 1 short=ocsbf-1	P24068	5.84e-09	0.5733	ocs element-binding	XP_002533570	8.92e-35	11	P:cellular response to glucose stimulus; P:regulation of cellular amino acid metabolic process; P:response to bacterium; P:response to salt stress; F:protein heterodimerization activity; P:sugar mediated signaling pathway; P:anther dehiscence; F:sequence-specific DNA binding transcription factor activity; P:positive regulation of transcription, DNA-dependent; C:nucleus; P:cellular response to sta…	-	no IPS match	4.81555	51.8564	62.1346	Decreased in bud
Locus_44648_Transcript_3/3_Confidence_0.500_Length_480	---NA---	---NA---	---NA---	---NA---	---NA---	---NA---	---NA---	0	-	---NA---	no IPS match	4.81555	122.66	207.449	Decreased in bud
Locus_44702_Transcript_1/1_Confidence_1.000_Length_406	---NA---	---NA---	---NA---	---NA---	ef hand family protein	EOX91389	2.57e-37	0	-	---NA---	no IPS match	4.81555	31.9116	47.102	Decreased in bud
Locus_45075_Transcript_1/1_Confidence_1.000_Length_957	hat22_arath ame: full=homeobox-leucine zipper protein hat22 ame: full=homeodomain-leucine zipper protein hat22 short=hd-zip protein 22	P46604	8.31e-62	0.683	homeodomain protein	AAA79778	8.87e-102	4	P:regulation of transcription, DNA-dependent; C:nucleus; F:sequence-specific DNA binding transcription factor activity; F:sequence-specific DNA binding	---NA---	Coil (COILS); IPR003106 (SMART); IPR001356 (SMART); IPR001356 (PFAM); IPR009057 (G3DSA:1.10.10.GENE3D); IPR003106 (PFAM); PTHR24326 (PANTHER); PTHR24326:SF105 (PANTHER); IPR017970 (PROSITE_PATTERNS); IPR001356 (PROSITE_PROFILES); IPR009057 (SUPERFAMILY)	4.81555	56.8425	49.1064	Decreased in bud
Locus_26760_Transcript_1/1_Confidence_1.000_Length_776	per12_arath ame: full=peroxidase 12 short=atperox p12 ame: full=atp4a ame: full=prxr6 flags: precursor	Q96520	1.41e-87	0.651	peroxidase 12-like	EMJ02565	6.16e-110	12	P:response to oxidative stress; P:response to other organism; P:response to salt stress; P:regulation of meristem growth; C:plasmodesma; F:peroxidase activity; C:plant-type cell wall; C:vacuolar membrane; F:protein binding; P:lignin biosynthetic process; P:anther development; C:extracellular region	EC:1.11.1.7	no IPS match	3.85244	39.8895	28.0608	Decreased in bud
Locus_34189_Transcript_2/2_Confidence_0.667_Length_544	momas_orysj ame: full=momilactone a synthase short=	Q7FAE1	1.2e-56	0.631	momilactone a synthase-like	BAE72097	5.39e-83	1	F:oxidoreductase activity	---NA---	IPR002347 (PRINTS); PF13561 (PFAM); IPR016040 (G3DSA:3.40.50.GENE3D); PTHR24322 (PANTHER); PTHR24322:SF144 (PANTHER); IPR020904 (PROSITE_PATTERNS); SSF51735 (SUPERFAMILY)	3.85244	34.9033	48.1042	Decreased in bud
Locus_36409_Transcript_1/1_Confidence_1.000_Length_1267	cerk1_arath ame: full=chitin elicitor receptor kinase 1 short= 1 ame: full= domain receptor-like kinase 1 short= rlk1 short= -containing receptor-like kinase 1 flags: precursor	A8R7E6	3.46e-161	0.622	receptor protein	EOY28787	0	32	P:cell surface pattern recognition receptor signaling pathway; F:protein serine/threonine kinase activity; F:protein homodimerization activity; P:salicylic acid biosynthetic process; F:chitosan binding; F:transmembrane receptor protein kinase activity; P:regulation of plant-type hypersensitive response; P:negative regulation of programmed cell death; P:detection of molecule of fungal origin; P:an…	EC:2.7.11.0	NON_CYTOPLASMIC_DOMAIN (PHOBIUS); SIGNAL_PEPTIDE_N_REGION (PHOBIUS); SIGNAL_PEPTIDE_C_REGION (PHOBIUS); SIGNAL_PEPTIDE (PHOBIUS); SIGNAL_PEPTIDE_H_REGION (PHOBIUS); SignalP-noTM (SIGNALP_EUK)	3.85244	38.8923	31.0673	Decreased in bud
Locus_37793_Transcript_3/3_Confidence_0.600_Length_448	nltp_vigun ame: full=probable non-specific lipid-transfer protein akcs9 short=ltp flags: precursor	Q43681	4.94e-13	0.5257	non-specific lipid-transfer protein 2-like	AFP49331	1.42e-15	6	F:lipid binding; P:transport; P:lipid transport; C:cytoplasmic membrane-bounded vesicle; C:cell wall; C:extracellular region	---NA---	no IPS match	3.85244	37.895	35.076	Decreased in bud
Locus_38079_Transcript_1/1_Confidence_1.000_Length_1081	tmvrn_nicgu ame: full=tmv resistance protein n	Q40392	9.46e-11	0.43	tmv resistance protein n-like	AEI27416	3.88e-12	1	F:protein binding	---NA---	G3DSA:3.80.10.10 (GENE3D); IPR001611 (PFAM); PTHR23155 (PANTHER); SSF52047 (SUPERFAMILY)	3.85244	32.9088	27.0586	Decreased in bud
Locus_38309_Transcript_2/3_Confidence_0.333_Length_513	---NA---	---NA---	---NA---	---NA---	PREDICTED: uncharacterized protein LOC100262828	XP_002284010	7.96e-08	0	-	---NA---	no IPS match	3.85244	55.8453	76.165	Decreased in bud
Locus_39505_Transcript_1/1_Confidence_1.000_Length_734	cspl5_ricco ame: full=casp-like protein rcom_0679870	B9RT03	1.02e-30	0.673	cspl5_ricco ame: full=casp-like protein rcom_0679870	XP_002516872	5.56e-29	7	C:endosome; P:anion transport; C:Golgi apparatus; P:response to chemical stimulus; P:nitrogen compound transport; C:membrane; C:trans-Golgi network	-	IPR006459 (TIGRFAM); IPR006702 (PFAM); PTHR11615:SF59 (PANTHER); PTHR11615 (PANTHER); NON_CYTOPLASMIC_DOMAIN (PHOBIUS); CYTOPLASMIC_DOMAIN (PHOBIUS); TRANSMEMBRANE (PHOBIUS); TRANSMEMBRANE (PHOBIUS); CYTOPLASMIC_DOMAIN (PHOBIUS); CYTOPLASMIC_DOMAIN (PHOBIUS); TRANSMEMBRANE (PHOBIUS); TRANSMEMBRANE (PHOBIUS); NON_CYTOPLASMIC_DOMAIN (PHOBIUS); TMhelix (TMHMM); TMhelix (TMHMM); TMhelix (TMHMM); TMhe…	3.85244	47.8674	32.0695	Decreased in bud
Locus_42184_Transcript_1/2_Confidence_0.750_Length_951	sabp2_tobac ame: full=salicylic acid-binding protein 2 short= 2 ame: full=methyl salicylate esterase	Q6RYA0	1.99e-112	0.682	salicylic acid-binding protein 2	EOX91301	1.13e-111	18	F:lipase activity; P:salicylic acid metabolic process; P:regulation of primary metabolic process; P:response to wounding; F:protein binding; P:systemic acquired resistance, salicylic acid mediated signaling pathway; F:methyl jasmonate esterase activity; P:carboxylic acid biosynthetic process; F:mandelonitrile lyase activity; F:methyl indole-3-acetate esterase activity; C:cytoplasm; P:glycoside ca…	EC:4.1.2.10	no IPS match	3.85244	197.453	230.499	Decreased in bud
Locus_42734_Transcript_1/1_Confidence_1.000_Length_997	bh130_arath ame: full=transcription factor bhlh130 ame: full=basic helix-loop-helix protein 130 short= 130 short=bhlh 130 ame: full=transcription factor en 69 ame: full=bhlh transcription factor bhlh130	Q66GR3	4.91e-74	0.688	transcription factor bhlh130-like	CBI29901	2.43e-83	1	F:protein dimerization activity	---NA---	IPR011598 (SMART); IPR011598 (PFAM); IPR011598 (G3DSA:4.10.280.GENE3D); PTHR31880 (PANTHER); PTHR31880:SF0 (PANTHER); IPR011598 (PROSITE_PROFILES); IPR011598 (SUPERFAMILY)	3.85244	48.8646	73.1585	Decreased in bud
Locus_44505_Transcript_1/2_Confidence_0.857_Length_768	---NA---	---NA---	---NA---	---NA---	unnamed protein product	CBI19200	1.98e-07	0	-	---NA---	no IPS match	3.85244	314.13	163.354	Decreased in bud
Locus_45700_Transcript_1/1_Confidence_1.000_Length_836	hsfb3_arath ame: full=heat stress transcription factor b-3 short= sfb3 ame: full= sf-05	O22230	9.05e-60	0.659	heat stress transcription factor b-3-like	XP_002323320	8.29e-94	11	P:response to endoplasmic reticulum stress; P:response to heat; F:DNA binding; P:response to oxygen-containing compound; P:asymmetric cell division; F:sequence-specific DNA binding transcription factor activity; P:negative regulation of transcription, DNA-dependent; P:response to cadmium ion; C:nucleus; P:response to organic substance; P:ER-nucleus signaling pathway	-	no IPS match	3.85244	20.942	23.0499	Decreased in bud
Locus_46188_Transcript_1/1_Confidence_1.000_Length_578	cspl5_vitvi ame: full=casp-like protein vit_05s0020g01820	A7NW78	4.04e-46	0.706	upf0497 membrane protein 4	XP_002276206	2.2e-44	3	F:protein histidine kinase binding; C:plasmodesma; C:plasma membrane	-	no IPS match	3.85244	96.732	122.265	Decreased in bud
Locus_46227_Transcript_3/3_Confidence_0.714_Length_689	---NA---	---NA---	---NA---	---NA---	unnamed protein product	CBI15623	7.88e-11	0	-	---NA---	no IPS match	3.85244	87.7569	53.1151	Decreased in bud
Locus_46446_Transcript_1/2_Confidence_0.750_Length_399	hbl2_sollc ame: full=non-symbiotic hemoglobin 2 ame: full=hb2 ame: full=solly glb2	Q941P9	2.84e-26	0.827	non-symbiotic hemoglobin 2	CAB91629	2.33e-31	4	F:oxygen binding; P:oxygen transport; F:iron ion binding; F:heme binding	---NA---	Coil (COILS); IPR012292 (G3DSA:1.10.490.GENE3D); IPR000971 (PROSITE_PROFILES); IPR009050 (SUPERFAMILY)	3.85244	29.9171	32.0695	Decreased in bud
Locus_49017_Transcript_1/1_Confidence_1.000_Length_663	copia_drome ame: full=copia protein ame: full=gag-int-pol protein contains: ame: full=copia vlp protein contains: ame: full=copia protease	P04146	2.49e-08	0.72	retrotransposon ty1-copia subclass	ABA94310	2.05e-20	0	-	---NA---	no IPS match	3.85244	31.9116	41.089	Decreased in bud
Locus_50112_Transcript_1/1_Confidence_1.000_Length_560	fgfr4_rat ame: full=fibroblast growth factor receptor 4 short=fgfr-4 ame: cd_antigen=cd334 flags: precursor	Q498D6	2.21e-38	0.583	protein	XP_001622917	5.23e-48	3	P:protein phosphorylation; F:protein tyrosine kinase activity; F:ATP binding	---NA---	IPR001245 (PRINTS); IPR020635 (SMART); IPR001245 (PFAM); G3DSA:1.10.510.10 (GENE3D); G3DSA:3.30.200.20 (GENE3D); PTHR24416 (PANTHER); IPR017441 (PROSITE_PATTERNS); IPR008266 (PROSITE_PATTERNS); IPR000719 (PROSITE_PROFILES); IPR011009 (SUPERFAMILY)	3.85244	17.9503	24.0521	Decreased in bud
Locus_26617_Transcript_1/1_Confidence_1.000_Length_364	crk42_arath ame: full=cysteine-rich receptor-like protein kinase 42 short=cysteine-rich rlk42 flags: precursor	Q9FNE1	9.24e-16	0.641	cysteine-rich receptor-like protein kinase 42-like	XP_004141193	5.7e-22	1	F:transferase activity, transferring phosphorus-containing groups	---NA---	IPR013320 (G3DSA:2.60.120.GENE3D); PTHR24420 (PANTHER); NON_CYTOPLASMIC_DOMAIN (PHOBIUS); TRANSMEMBRANE (PHOBIUS); CYTOPLASMIC_DOMAIN (PHOBIUS); IPR011009 (SUPERFAMILY); TMhelix (TMHMM)	2.88933	14.9586	18.0391	Decreased in bud
Locus_26806_Transcript_1/1_Confidence_1.000_Length_814	tps4_matre ame: full= -beta-ocimene chloroplastic ame: full=terpene synthase 4 flags: precursor	I6RE61	4.36e-108	0.668	#NAME?	I6RE61	2.38e-106	2	F:terpene synthase activity; F:magnesium ion binding	---NA---	IPR005630 (PFAM); IPR008949 (G3DSA:1.10.600.GENE3D); PTHR31225 (PANTHER); IPR008949 (SUPERFAMILY)	2.88933	18.9475	15.0326	Decreased in bud
Locus_27379_Transcript_1/1_Confidence_1.000_Length_389	---NA---	---NA---	---NA---	---NA---	---NA---	---NA---	---NA---	0	-	---NA---	no IPS match	2.88933	15.9558	18.0391	Decreased in bud
Locus_29810_Transcript_5/6_Confidence_0.467_Length_607	---NA---	---NA---	---NA---	---NA---	---NA---	---NA---	---NA---	0	-	---NA---	no IPS match	2.88933	34.9033	48.1042	Decreased in bud
Locus_38433_Transcript_1/1_Confidence_1.000_Length_1458	---NA---	---NA---	---NA---	---NA---	uncharacterized loc101216982	XP_004234157	0	0	-	---NA---	Coil (COILS); IPR021864 (PFAM); IPR007700 (PFAM); PTHR31371 (PANTHER); PTHR31371:SF0 (PANTHER)	2.88933	139.613	92.1997	Decreased in bud
Locus_40352_Transcript_1/2_Confidence_0.800_Length_403	---NA---	---NA---	---NA---	---NA---	---NA---	---NA---	---NA---	0	-	---NA---	no IPS match	2.88933	30.9144	26.0564	Decreased in bud
Locus_40649_Transcript_1/1_Confidence_1.000_Length_608	zip2_arath ame: full=zinc transporter 2 ame: full=zrt irt-like protein 2 flags: precursor	Q9LTH9	2.42e-61	0.768	zinc transporter 1-like	XP_002520540	1.05e-66	4	C:membrane; F:metal ion transmembrane transporter activity; P:metal ion transport; P:transmembrane transport	---NA---	IPR003689 (PFAM); PTHR11040:SF3 (PANTHER); PTHR11040 (PANTHER); TRANSMEMBRANE (PHOBIUS); TRANSMEMBRANE (PHOBIUS); NON_CYTOPLASMIC_DOMAIN (PHOBIUS); NON_CYTOPLASMIC_DOMAIN (PHOBIUS); TRANSMEMBRANE (PHOBIUS); NON_CYTOPLASMIC_DOMAIN (PHOBIUS); CYTOPLASMIC_DOMAIN (PHOBIUS); CYTOPLASMIC_DOMAIN (PHOBIUS); TRANSMEMBRANE (PHOBIUS); CYTOPLASMIC_DOMAIN (PHOBIUS); TRANSMEMBRANE (PHOBIUS); TMhelix (TMHMM); T…	2.88933	24.9309	22.0478	Decreased in bud
Locus_41407_Transcript_2/3_Confidence_0.667_Length_2352	ksa_pea ame: full=ent-copalyl diphosphate chloroplastic short=ent-cdp synthase ame: full=ent-copalyl diphosphate synthase ame: full=ent-kaurene synthase a short=ksa flags: precursor	O04408	0	0.628	copalyl diphosphate synthase	AGN70887	0	9	P:defense response; P:geranylgeranyl diphosphate metabolic process; F:terpene synthase activity; F:magnesium ion binding; P:gibberellin biosynthetic process; P:diterpene phytoalexin precursor biosynthetic process pathway; F:ent-copalyl diphosphate synthase activity; P:gibberellic acid mediated signaling pathway; C:chloroplast	EC:5.5.1.13	no IPS match	2.88933	76.7873	64.139	Decreased in bud
Locus_41547_Transcript_1/1_Confidence_1.000_Length_546	phylo_arath ame: full=protein chloroplastic includes: ame: full=inactive isochorismate synthase ame: full=menf includes: ame: full=2-succinyl-5-enolpyruvyl-6-hydroxy-3-cyclohexene-1-carboxylate synthase ame: full=mend includes: ame: full=o-succinylbenzoate synthase ame: full=menc includes: ame: full=2-succinyl-6-hydroxy- -cyclohexadiene-1-carboxylate synthase ame: full=menh flags: precursor	Q15KI9	1.85e-09	0.59	protein chloroplastic-like	XP_002514555	3.36e-14	2	P:photosystem I stabilization; P:phylloquinone biosynthetic process	-	no IPS match	2.88933	18.9475	19.0413	Decreased in bud
Locus_41669_Transcript_1/1_Confidence_1.000_Length_446	---NA---	---NA---	---NA---	---NA---	---NA---	---NA---	---NA---	0	-	---NA---	no IPS match	2.88933	17.9503	15.0326	Decreased in bud
Locus_42383_Transcript_1/1_Confidence_1.000_Length_400	---NA---	---NA---	---NA---	---NA---	---NA---	---NA---	---NA---	0	-	---NA---	SIGNAL_PEPTIDE_C_REGION (PHOBIUS); SIGNAL_PEPTIDE (PHOBIUS); SIGNAL_PEPTIDE_N_REGION (PHOBIUS); SIGNAL_PEPTIDE_H_REGION (PHOBIUS); NON_CYTOPLASMIC_DOMAIN (PHOBIUS); SignalP-noTM (SIGNALP_EUK); TMhelix (TMHMM)	2.88933	150.583	81.1759	Decreased in bud
Locus_42670_Transcript_1/1_Confidence_1.000_Length_1096	myb39_arath ame: full=transcription factor myb39 ame: full=myb-related protein 39 short= 39	Q8GWP0	1.59e-67	0.805	myb-like 102	XP_002266049	5.21e-112	2	F:chromatin binding; F:DNA binding	---NA---	IPR001005 (SMART); IPR009057 (G3DSA:1.10.10.GENE3D); IPR009057 (G3DSA:1.10.10.GENE3D); IPR001005 (PFAM); PTHR10641 (PANTHER); PTHR10641:SF30 (PANTHER); IPR017930 (PROSITE_PROFILES); IPR017930 (PROSITE_PROFILES); IPR009057 (SUPERFAMILY)	2.88933	67.8122	43.0934	Decreased in bud
Locus_42985_Transcript_1/1_Confidence_1.000_Length_464	---NA---	---NA---	---NA---	---NA---	---NA---	---NA---	---NA---	0	-	---NA---	no IPS match	2.88933	15.9558	19.0413	Decreased in bud
Locus_43624_Transcript_1/1_Confidence_1.000_Length_694	---NA---	---NA---	---NA---	---NA---	p27-like protein	AFN85535	3.18e-116	0	-	---NA---	IPR007541 (PFAM); SIGNAL_PEPTIDE_N_REGION (PHOBIUS); SIGNAL_PEPTIDE_C_REGION (PHOBIUS); SIGNAL_PEPTIDE (PHOBIUS); SIGNAL_PEPTIDE_H_REGION (PHOBIUS); NON_CYTOPLASMIC_DOMAIN (PHOBIUS); SignalP-TM (SIGNALP_GRAM_POSITIVE); SignalP-noTM (SIGNALP_GRAM_NEGATIVE); SignalP-noTM (SIGNALP_EUK)	2.88933	22.9365	24.0521	Decreased in bud
Locus_44573_Transcript_1/1_Confidence_1.000_Length_609	---NA---	---NA---	---NA---	---NA---	---NA---	---NA---	---NA---	0	-	---NA---	no IPS match	2.88933	103.713	88.1911	Decreased in bud
Locus_44608_Transcript_1/1_Confidence_1.000_Length_665	---NA---	---NA---	---NA---	---NA---	hypothetical protein VITISV_023275	CAN69280	6.5e-27	0	-	---NA---	no IPS match	2.88933	100.721	114.248	Decreased in bud
Locus_44816_Transcript_2/2_Confidence_0.667_Length_552	dre1d_arath ame: full=dehydration-responsive element-binding protein 1d short=protein dreb1d ame: full=c-repeat dehydration-responsive element-binding factor 4 short=c-repeat-binding factor 4 short=crt dre-binding factor 4	Q9FJ93	2.96e-41	0.866	dehydration-responsive element-binding factor 1	ADE62311	7.79e-56	3	P:regulation of transcription, DNA-dependent; F:sequence-specific DNA binding transcription factor activity; F:DNA binding	---NA---	IPR001471 (PRINTS); IPR001471 (SMART); IPR001471 (PFAM); IPR001471 (G3DSA:3.30.730.GENE3D); PTHR31839:SF0 (PANTHER); PTHR31839 (PANTHER); IPR001471 (PROSITE_PROFILES); IPR016177 (SUPERFAMILY)	2.88933	248.312	170.369	Decreased in bud
Locus_48762_Transcript_1/1_Confidence_1.000_Length_447	---NA---	---NA---	---NA---	---NA---	predicted protein	XP_002316920	8.83e-12	0	-	---NA---	CYTOPLASMIC_DOMAIN (PHOBIUS); TRANSMEMBRANE (PHOBIUS); NON_CYTOPLASMIC_DOMAIN (PHOBIUS); TMhelix (TMHMM)	2.88933	182.494	136.295	Decreased in bud
Locus_49091_Transcript_1/1_Confidence_1.000_Length_689	---NA---	---NA---	---NA---	---NA---	---NA---	---NA---	---NA---	0	-	---NA---	no IPS match	2.88933	44.8757	44.0955	Decreased in bud
Locus_51045_Transcript_1/1_Confidence_1.000_Length_393	---NA---	---NA---	---NA---	---NA---	---NA---	---NA---	---NA---	0	-	---NA---	no IPS match	2.88933	25.9282	19.0413	Decreased in bud
Locus_51090_Transcript_2/3_Confidence_0.625_Length_635	lbd37_arath ame: full=lob domain-containing protein 37 ame: full=asymmetric leaves 2-like protein 39 short=as2-like protein 39	Q9FN11	6.59e-59	0.703	lob domain-containing protein 38-like	XP_004230706	4.15e-59	11	P:sterol biosynthetic process; P:simple leaf morphogenesis; P:systemic acquired resistance, salicylic acid mediated signaling pathway; P:gibberellic acid mediated signaling pathway; P:regulation of hydrogen peroxide metabolic process; P:regulation of transcription, DNA-dependent; P:nitrate transport; P:response to hypoxia; P:response to nitrate; P:gibberellin biosynthetic process; C:nucleus	-	IPR004883 (PFAM); PTHR31304 (PANTHER); IPR004883 (PROSITE_PROFILES)	2.88933	61.8287	62.1346	Decreased in bud
Locus_6595_Transcript_1/1_Confidence_1.000_Length_935	apl_arath ame: full=myb family transcription factor apl short= ame: full=protein altered phloem development	Q9SAK5	4.73e-45	0.714	homeodomain-like superfamily protein isoform 2	EOY11199	1.68e-92	2	F:DNA binding; F:chromatin binding	---NA---	Coil (COILS); IPR009057 (G3DSA:1.10.10.GENE3D); IPR025756 (PFAM); IPR001005 (PFAM); IPR006447 (TIGRFAM); PTHR31499:SF0 (PANTHER); PTHR31499 (PANTHER); IPR017930 (PROSITE_PROFILES); IPR009057 (SUPERFAMILY)	1.92622	40.8867	33.0716	Decreased in bud
Locus_19413_Transcript_1/1_Confidence_1.000_Length_533	pup3_arath ame: full=purine permease 3 short= 3	Q9FZ95	1.93e-42	0.62	purine permease 3-like	XP_002307351	1.54e-51	1	C:membrane	---NA---	IPR000620 (PFAM); PTHR31376 (PANTHER); PTHR31376:SF0 (PANTHER); TRANSMEMBRANE (PHOBIUS); TRANSMEMBRANE (PHOBIUS); TRANSMEMBRANE (PHOBIUS); CYTOPLASMIC_DOMAIN (PHOBIUS); TRANSMEMBRANE (PHOBIUS); CYTOPLASMIC_DOMAIN (PHOBIUS); NON_CYTOPLASMIC_DOMAIN (PHOBIUS); TRANSMEMBRANE (PHOBIUS); NON_CYTOPLASMIC_DOMAIN (PHOBIUS); CYTOPLASMIC_DOMAIN (PHOBIUS); NON_CYTOPLASMIC_DOMAIN (PHOBIUS); SSF103481 (SUPERFA…	1.92622	38.8923	34.0738	Decreased in bud
Locus_25305_Transcript_2/2_Confidence_0.667_Length_438	---NA---	---NA---	---NA---	---NA---	---NA---	---NA---	---NA---	0	-	---NA---	no IPS match	1.92622	60.8315	61.1324	Decreased in bud
Locus_25495_Transcript_1/1_Confidence_1.000_Length_440	---NA---	---NA---	---NA---	---NA---	---NA---	---NA---	---NA---	0	-	---NA---	CYTOPLASMIC_DOMAIN (PHOBIUS); CYTOPLASMIC_DOMAIN (PHOBIUS); NON_CYTOPLASMIC_DOMAIN (PHOBIUS); TRANSMEMBRANE (PHOBIUS); TRANSMEMBRANE (PHOBIUS); TMhelix (TMHMM); TMhelix (TMHMM)	1.92622	53.8508	56.1216	Decreased in bud
Locus_30825_Transcript_1/1_Confidence_1.000_Length_680	---NA---	---NA---	---NA---	---NA---	---NA---	---NA---	---NA---	0	-	---NA---	no IPS match	1.92622	12.9641	13.0282	Decreased in bud
Locus_35118_Transcript_1/1_Confidence_1.000_Length_518	---NA---	---NA---	---NA---	---NA---	xylem serine proteinase	XP_003622983	3.17e-18	0	-	---NA---	no IPS match	1.92622	14.9586	15.0326	Decreased in bud
Locus_35478_Transcript_1/2_Confidence_0.667_Length_686	---NA---	---NA---	---NA---	---NA---	---NA---	---NA---	---NA---	0	-	---NA---	no IPS match	1.92622	36.8978	27.0586	Decreased in bud
Locus_36015_Transcript_1/1_Confidence_1.000_Length_347	---NA---	---NA---	---NA---	---NA---	---NA---	---NA---	---NA---	0	-	---NA---	no IPS match	1.92622	18.9475	14.0304	Decreased in bud
Locus_38254_Transcript_1/1_Confidence_1.000_Length_440	erf99_arath ame: full=ethylene-responsive transcription factor 13 short= 13 ame: full=ethylene-responsive element-binding factor 13 short=erebp-13	Q8L9K1	5.08e-21	0.768	ethylene-responsive transcription factor 13-like	EMJ04491	1.64e-24	3	F:sequence-specific DNA binding transcription factor activity; P:regulation of transcription, DNA-dependent; F:DNA binding	---NA---	IPR001471 (PRINTS); IPR001471 (SMART); IPR001471 (PFAM); IPR001471 (G3DSA:3.30.730.GENE3D); PTHR31190 (PANTHER); IPR001471 (PROSITE_PROFILES); IPR016177 (SUPERFAMILY)	1.92622	14.9586	12.0261	Decreased in bud
Locus_40637_Transcript_1/1_Confidence_1.000_Length_1189	gdl67_arath ame: full=gdsl esterase lipase at4g28780 ame: full=extracellular lipase at4g28780 flags: precursor	Q9SVU5	0	0.669	gdsl esterase lipase at5g33370-like	XP_004242381	0	2	P:lipid metabolic process; F:hydrolase activity, acting on ester bonds	---NA---	IPR013831 (G3DSA:3.40.50.GENE3D); IPR001087 (PFAM); PTHR22835 (PANTHER); SIGNAL_PEPTIDE_H_REGION (PHOBIUS); SIGNAL_PEPTIDE_C_REGION (PHOBIUS); NON_CYTOPLASMIC_DOMAIN (PHOBIUS); SIGNAL_PEPTIDE_N_REGION (PHOBIUS); SIGNAL_PEPTIDE (PHOBIUS); SignalP-noTM (SIGNALP_EUK); SignalP-TM (SIGNALP_GRAM_POSITIVE); SSF52266 (SUPERFAMILY)	1.92622	149.586	208.452	Decreased in bud
Locus_40733_Transcript_2/2_Confidence_0.750_Length_721	per25_arath ame: full=peroxidase 25 short=atperox p25 flags: precursor	O80822	4.71e-125	0.685	peroxidase 25-like	XP_002308082	9.48e-138	4	P:response to oxidative stress; F:heme binding; P:oxidation-reduction process; F:peroxidase activity	---NA---	IPR002016 (PRINTS); IPR000823 (PRINTS); G3DSA:1.10.520.10 (GENE3D); IPR002016 (PFAM); G3DSA:1.10.420.10 (GENE3D); PTHR31235 (PANTHER); PTHR31235:SF4 (PANTHER); IPR019793 (PROSITE_PATTERNS); IPR002016 (PROSITE_PROFILES); IPR010255 (SUPERFAMILY)	1.92622	21.9392	19.0413	Decreased in bud
Locus_40745_Transcript_3/3_Confidence_0.714_Length_1012	per4_vitvi ame: full=peroxidase 4 flags: precursor	A7NY33	1.88e-160	0.768	peroxidase 4	EMJ06750	1.47e-165	4	F:peroxidase activity; F:heme binding; P:oxidation-reduction process; P:response to oxidative stress	---NA---	IPR002016 (PRINTS); IPR000823 (PRINTS); G3DSA:1.10.520.10 (GENE3D); IPR002016 (PFAM); G3DSA:1.10.420.10 (GENE3D); PTHR31388 (PANTHER); PTHR31388:SF0 (PANTHER); IPR019794 (PROSITE_PATTERNS); IPR019793 (PROSITE_PATTERNS); SIGNAL_PEPTIDE_H_REGION (PHOBIUS); SIGNAL_PEPTIDE (PHOBIUS); SIGNAL_PEPTIDE_C_REGION (PHOBIUS); NON_CYTOPLASMIC_DOMAIN (PHOBIUS); SIGNAL_PEPTIDE_N_REGION (PHOBIUS); IPR002016 (PRO…	1.92622	272.246	186.404	Decreased in bud
Locus_40913_Transcript_3/3_Confidence_0.667_Length_791	erf17_arath ame: full=ethylene-responsive transcription factor erf017	Q84QC2	4.53e-46	0.701	ap2 erf domain-containing transcription factor	XP_002516233	5.09e-49	3	F:sequence-specific DNA binding transcription factor activity; P:regulation of transcription, DNA-dependent; F:DNA binding	---NA---	IPR001471 (PRINTS); IPR001471 (SMART); IPR001471 (G3DSA:3.30.730.GENE3D); IPR001471 (PFAM); PTHR31985:SF0 (PANTHER); PTHR31985 (PANTHER); IPR001471 (PROSITE_PROFILES); IPR016177 (SUPERFAMILY)	1.92622	36.8978	58.1259	Decreased in bud
Locus_40951_Transcript_1/1_Confidence_1.000_Length_841	bh087_arath ame: full=transcription factor bhlh87 ame: full=basic helix-loop-helix protein 87 short= 87 short=bhlh 87 ame: full=transcription factor en 121 ame: full=bhlh transcription factor bhlh087	Q8S3D2	1.2e-18	0.82	transcription factor bhlh87-like	XP_004241947	2.85e-20	1	F:protein dimerization activity	---NA---	IPR011598 (PROSITE_PROFILES)	1.92622	27.9227	30.0651	Decreased in bud
Locus_41414_Transcript_4/4_Confidence_0.667_Length_611	---NA---	---NA---	---NA---	---NA---	transmembrane protein	XP_004229886	6.53e-30	0	-	---NA---	PTHR14319 (PANTHER); PTHR14319:SF3 (PANTHER); NON_CYTOPLASMIC_DOMAIN (PHOBIUS); CYTOPLASMIC_DOMAIN (PHOBIUS); CYTOPLASMIC_DOMAIN (PHOBIUS); TRANSMEMBRANE (PHOBIUS); TRANSMEMBRANE (PHOBIUS); TMhelix (TMHMM); TMhelix (TMHMM)	1.92622	74.7928	45.0977	Decreased in bud
Locus_41515_Transcript_1/2_Confidence_0.889_Length_962	y1357_arath ame: full=probable receptor-like protein kinase at1g30570 flags: precursor	Q9SA72	3.08e-71	0.699	malectin receptor-like protein kinase family	EOY03758	5.95e-76	3	F:ATP binding; P:protein phosphorylation; F:protein serine/threonine kinase activity	---NA---	IPR002290 (SMART); IPR001245 (PFAM); G3DSA:3.30.200.20 (GENE3D); G3DSA:1.10.510.10 (GENE3D); PTHR24420 (PANTHER); IPR008271 (PROSITE_PATTERNS); IPR017441 (PROSITE_PATTERNS); IPR000719 (PROSITE_PROFILES); IPR011009 (SUPERFAMILY)	1.92622	64.8204	39.0847	Decreased in bud
Locus_41663_Transcript_1/1_Confidence_1.000_Length_529	tcp18_arath ame: full=transcription factor tcp18 ame: full=protein branched 1 ame: full=protein teosinte branched 1-like 1	A1YKT1	4.62e-09	0.7667	branched1a isoform 1	ABV26441	1.31e-47	5	P:regulation of transcription, DNA-dependent; F:DNA binding; F:sequence-specific DNA binding transcription factor activity; C:nucleus; P:regulation of secondary shoot formation	-	IPR005333 (PFAM); IPR017887 (PROSITE_PROFILES)	1.92622	11.9669	14.0304	Decreased in bud
Locus_42059_Transcript_1/1_Confidence_1.000_Length_371	---NA---	---NA---	---NA---	---NA---	PREDICTED: uncharacterized protein LOC100267578	XP_003632749	5.15e-18	0	-	---NA---	no IPS match	1.92622	93.7403	59.1281	Decreased in bud
Locus_42280_Transcript_1/1_Confidence_1.000_Length_332	---NA---	---NA---	---NA---	---NA---	---NA---	---NA---	---NA---	0	-	---NA---	SIGNAL_PEPTIDE_N_REGION (PHOBIUS); SIGNAL_PEPTIDE_H_REGION (PHOBIUS); NON_CYTOPLASMIC_DOMAIN (PHOBIUS); CYTOPLASMIC_DOMAIN (PHOBIUS); SIGNAL_PEPTIDE (PHOBIUS); SIGNAL_PEPTIDE_C_REGION (PHOBIUS); TRANSMEMBRANE (PHOBIUS); TMhelix (TMHMM); TMhelix (TMHMM)	1.92622	66.8149	59.1281	Decreased in bud
Locus_42635_Transcript_1/1_Confidence_1.000_Length_402	---NA---	---NA---	---NA---	---NA---	---NA---	---NA---	---NA---	0	-	---NA---	CYTOPLASMIC_DOMAIN (PHOBIUS); TRANSMEMBRANE (PHOBIUS); NON_CYTOPLASMIC_DOMAIN (PHOBIUS); TMhelix (TMHMM)	1.92622	20.942	28.0608	Decreased in bud
Locus_43203_Transcript_1/1_Confidence_1.000_Length_975	pub19_arath ame: full=u-box domain-containing protein 19 ame: full=plant u-box protein 19	O80742	1.48e-70	0.568	u-box domain-containing protein 19-like	XP_002264637	1.49e-105	1	F:protein binding	---NA---	IPR000225 (SMART); IPR011989 (G3DSA:1.25.10.GENE3D); IPR000225 (PFAM); PTHR22904 (PANTHER); PTHR22904:SF148 (PANTHER); IPR000225 (PROSITE_PROFILES); IPR000225 (PROSITE_PROFILES); IPR016024 (SUPERFAMILY)	1.92622	33.9061	29.063	Decreased in bud
Locus_43247_Transcript_1/2_Confidence_0.667_Length_1117	fl3h_calch ame: full= -oxoglutarate 3-dioxygenase ame: full=fht ame: full=flavanone-3-hydroxylase short=f3h	Q05963	5.76e-69	0.569	-oxoglutarate 3-dioxygenase	XP_002317046	5.08e-180	1	F:oxidoreductase activity, acting on paired donors, with incorporation or reduction of molecular oxygen, 2-oxoglutarate as one donor, and incorporation of one atom each of oxygen into both donors	EC:1.14.11.0	no IPS match	1.92622	522.552	573.242	Decreased in bud
Locus_43465_Transcript_3/3_Confidence_0.600_Length_423	arg7_phaau ame: full=indole-3-acetic acid-induced protein arg7	P32295	6.97e-19	0.6583	saur family protein	EOX97820	2.32e-27	1	P:auxin mediated signaling pathway	---NA---	no IPS match	1.92622	47.8674	35.076	Decreased in bud
Locus_44690_Transcript_1/1_Confidence_1.000_Length_544	nac68_orysj ame: full=nac domain-containing protein 68 short=onac068	Q52QH4	1.09e-26	0.584	nac domain-containing protein 68-like	XP_003531559	9.86e-50	2	P:regulation of transcription, DNA-dependent; F:DNA binding	---NA---	IPR003441 (PFAM); PTHR31719 (PANTHER); IPR003441 (PROSITE_PROFILES); IPR003441 (SUPERFAMILY)	1.92622	66.8149	46.0999	Decreased in bud
Locus_44769_Transcript_1/1_Confidence_1.000_Length_392	zfp5_arath ame: full=zinc finger protein 5	Q39264	2.41e-10	0.635	c2h2 and c2hc zinc fingers superfamily	EOY00328	3.05e-17	2	F:nucleic acid binding; F:metal ion binding	---NA---	IPR013087 (G3DSA:3.30.160.GENE3D); PTHR10042 (PANTHER); PTHR10042:SF14 (PANTHER); IPR007087 (PROSITE_PATTERNS); IPR007087 (PROSITE_PROFILES); SSF57667 (SUPERFAMILY)	1.92622	12.9641	13.0282	Decreased in bud
Locus_46266_Transcript_1/1_Confidence_1.000_Length_453	---NA---	---NA---	---NA---	---NA---	pollen ole e 1 allergen and extensin family	XP_002516941	2.57e-13	0	-	---NA---	IPR006041 (PFAM)	1.92622	84.7652	140.304	Decreased in bud
Locus_46625_Transcript_3/3_Confidence_0.600_Length_366	---NA---	---NA---	---NA---	---NA---	---NA---	---NA---	---NA---	0	-	---NA---	no IPS match	1.92622	61.8287	47.102	Decreased in bud
Locus_48114_Transcript_1/1_Confidence_1.000_Length_715	---NA---	---NA---	---NA---	---NA---	predicted protein	XP_002316346	8.59e-06	0	-	---NA---	no IPS match	1.92622	22.9365	17.0369	Decreased in bud
Locus_48393_Transcript_1/1_Confidence_1.000_Length_859	myb48_arath ame: full=transcription factor myb48 ame: full=myb-related protein 48 short= 48	Q9LX82	1.12e-53	0.674	transcription factor myb59-like	XP_002284400	1.5e-68	2	F:chromatin binding; F:DNA binding	---NA---	IPR001005 (SMART); IPR009057 (G3DSA:1.10.10.GENE3D); IPR009057 (G3DSA:1.10.10.GENE3D); IPR001005 (PFAM); PTHR10641 (PANTHER); PTHR10641:SF30 (PANTHER); IPR017930 (PROSITE_PROFILES); IPR017930 (PROSITE_PROFILES); IPR009057 (SUPERFAMILY)	1.92622	40.8867	35.076	Decreased in bud
Locus_48539_Transcript_1/1_Confidence_1.000_Length_390	---NA---	---NA---	---NA---	---NA---	TIR_3	AEI27416	8.98e-06	0	-	---NA---	CYTOPLASMIC_DOMAIN (PHOBIUS); TRANSMEMBRANE (PHOBIUS); NON_CYTOPLASMIC_DOMAIN (PHOBIUS); TMhelix (TMHMM)	1.92622	17.9503	16.0347	Decreased in bud
Locus_10671_Transcript_1/1_Confidence_1.000_Length_358	psaf_flatr ame: full=photosystem i reaction center subunit chloroplastic ame: full=light-harvesting complex i 17 kda protein ame: full=psi-f flags: precursor	P46486	3.83e-12	0.9	psaf_flatr ame: full=photosystem i reaction center subunit chloroplastic ame: full=light-harvesting complex i 17 kda protein ame: full=psi-f flags: precursor	P46486	2.09e-10	3	C:chloroplast thylakoid lumen; C:photosystem I reaction center; P:photosynthesis	-	no IPS match	0.963111	7.9779	10.0217	Decreased in bud
Locus_11187_Transcript_1/1_Confidence_1.000_Length_438	bh087_arath ame: full=transcription factor bhlh87 ame: full=basic helix-loop-helix protein 87 short= 87 short=bhlh 87 ame: full=transcription factor en 121 ame: full=bhlh transcription factor bhlh087	Q8S3D2	1.53e-18	0.8144	transcription factor bhlh87-like	XP_002299748	2.78e-24	1	F:protein dimerization activity	---NA---	IPR011598 (SMART); IPR011598 (G3DSA:4.10.280.GENE3D); PTHR12565 (PANTHER); PTHR12565:SF7 (PANTHER); IPR011598 (PROSITE_PROFILES); IPR011598 (SUPERFAMILY)	0.963111	11.9669	16.0347	Decreased in bud
Locus_25043_Transcript_1/1_Confidence_1.000_Length_734	pgip_pyrco ame: full=polygalacturonase inhibitor ame: full=polygalacturonase-inhibiting protein short=pgig flags: precursor	Q05091	3.65e-64	0.599	polygalacturonase inhibitor-like	XP_002263523	4.05e-74	33	P:phyllome development; P:floral organ development; P:cellular response to lipid; F:polygalacturonase inhibitor activity; P:tissue development; P:negative regulation of biological process; P:cellular biosynthetic process; P:carboxylic acid metabolic process; P:specification of floral organ number; P:response to jasmonic acid stimulus; P:cellular macromolecule metabolic process; C:plasmodesma; P:p…	-	PF13855 (PFAM); IPR013210 (PFAM); G3DSA:3.80.10.10 (GENE3D); PTHR24420 (PANTHER); SIGNAL_PEPTIDE_C_REGION (PHOBIUS); NON_CYTOPLASMIC_DOMAIN (PHOBIUS); SIGNAL_PEPTIDE_N_REGION (PHOBIUS); SIGNAL_PEPTIDE_H_REGION (PHOBIUS); SIGNAL_PEPTIDE (PHOBIUS); SignalP-noTM (SIGNALP_GRAM_NEGATIVE); SignalP-noTM (SIGNALP_EUK); SignalP-TM (SIGNALP_GRAM_POSITIVE); SSF52058 (SUPERFAMILY)	0.963111	17.9503	15.0326	Decreased in bud
Locus_28813_Transcript_1/1_Confidence_1.000_Length_515	patd3_soltu ame: full=patatin group d-3 flags: precursor	Q2MY55	4.17e-30	0.564	protein	XP_002327118	3.41e-53	1	P:lipid metabolic process	---NA---	IPR002641 (PFAM); G3DSA:3.40.1090.10 (GENE3D); PTHR32176:SF1 (PANTHER); PTHR32176 (PANTHER); IPR016035 (SUPERFAMILY)	0.963111	10.9696	9.01954	Decreased in bud
Locus_29378_Transcript_1/1_Confidence_1.000_Length_541	lac11_orysj ame: full= laccase-11 ame: full=benzenediol:oxygen oxidoreductase 11 ame: full=diphenol oxidase 11 ame: full=urishiol oxidase 11	Q0DHL5	5.85e-70	0.72	laccase	AAB17194	5.19e-77	3	F:oxidoreductase activity; P:oxidation-reduction process; F:copper ion binding	---NA---	IPR011706 (PFAM); IPR008972 (G3DSA:2.60.40.GENE3D); PTHR11709:SF25 (PANTHER); PTHR11709 (PANTHER); IPR008972 (SUPERFAMILY)	0.963111	16.953	18.0391	Decreased in bud
Locus_35099_Transcript_1/1_Confidence_1.000_Length_304	---NA---	---NA---	---NA---	---NA---	---NA---	---NA---	---NA---	0	-	---NA---	NON_CYTOPLASMIC_DOMAIN (PHOBIUS); TRANSMEMBRANE (PHOBIUS); CYTOPLASMIC_DOMAIN (PHOBIUS); TMhelix (TMHMM)	0.963111	10.9696	10.0217	Decreased in bud
Locus_35989_Transcript_1/2_Confidence_0.667_Length_558	dim_pea ame: full=delta -sterol reductase ame: full=cell elongation protein diminuto	P93472	6.57e-96	0.6514	delta -sterol reductase-like	XP_004135960	1.36e-101	3	F:UDP-N-acetylmuramate dehydrogenase activity; P:oxidation-reduction process; F:flavin adenine dinucleotide binding	---NA---	IPR006094 (PFAM); IPR016169 (G3DSA:3.30.465.GENE3D); PTHR10801 (PANTHER); PTHR10801:SF0 (PANTHER); CYTOPLASMIC_DOMAIN (PHOBIUS); TRANSMEMBRANE (PHOBIUS); NON_CYTOPLASMIC_DOMAIN (PHOBIUS); IPR016166 (PROSITE_PROFILES); IPR016166 (SUPERFAMILY); TMhelix (TMHMM)	0.963111	31.9116	33.0716	Decreased in bud
Locus_39398_Transcript_2/2_Confidence_0.800_Length_1596	crck3_arath ame: full=calmodulin-binding receptor-like cytoplasmic kinase 3 flags: precursor	Q9ASQ5	2.12e-143	0.645	calmodulin-binding receptor-like cytoplasmic kinase 3-like	XP_004242751	4.71e-167	3	F:ATP binding; P:protein phosphorylation; F:protein serine/threonine kinase activity	---NA---	IPR002290 (SMART); G3DSA:3.30.200.20 (GENE3D); G3DSA:1.10.510.10 (GENE3D); IPR001245 (PFAM); G3DSA:1.10.510.10 (GENE3D); PTHR24420 (PANTHER); IPR008271 (PROSITE_PATTERNS); IPR017441 (PROSITE_PATTERNS); IPR000719 (PROSITE_PROFILES); IPR000719 (PROSITE_PROFILES); IPR011009 (SUPERFAMILY); IPR011009 (SUPERFAMILY)	0.963111	56.8425	48.1042	Decreased in bud
Locus_39497_Transcript_1/1_Confidence_1.000_Length_494	---NA---	---NA---	---NA---	---NA---	---NA---	---NA---	---NA---	0	-	---NA---	no IPS match	0.963111	21.9392	16.0347	Decreased in bud
Locus_39684_Transcript_1/1_Confidence_1.000_Length_719	tlp1_prupe ame: full=thaumatin-like protein 1 ame: full= 44 flags: precursor	P83332	1.91e-47	0.53	thaumatin-like protein	EMJ03490	4.42e-70	9	P:cellular response to stimulus; C:cell part; P:regulation of primary metabolic process; P:regulation of cellular metabolic process; P:response to chemical stimulus; P:regulation of biosynthetic process; P:systemic acquired resistance; P:anthocyanin-containing compound biosynthetic process; C:extracellular region	-	IPR001938 (PRINTS); IPR001938 (SMART); IPR001938 (PIRSF); IPR001938 (PFAM); IPR001938 (G3DSA:2.60.110.GENE3D); PTHR31048 (PANTHER); PTHR31048:SF0 (PANTHER); SIGNAL_PEPTIDE (PHOBIUS); SIGNAL_PEPTIDE_H_REGION (PHOBIUS); SIGNAL_PEPTIDE_N_REGION (PHOBIUS); NON_CYTOPLASMIC_DOMAIN (PHOBIUS); SIGNAL_PEPTIDE_C_REGION (PHOBIUS); IPR001938 (PROSITE_PROFILES); SignalP-noTM (SIGNALP_EUK); IPR001938 (SUPERFAM…	0.963111	18.9475	13.0282	Decreased in bud
Locus_40134_Transcript_1/1_Confidence_1.000_Length_507	---NA---	---NA---	---NA---	---NA---	---NA---	---NA---	---NA---	0	-	---NA---	Coil (COILS)	0.963111	709.036	330.716	Decreased in bud
Locus_40270_Transcript_1/1_Confidence_1.000_Length_546	pup1_arath ame: full=purine permease 1 short= 1	Q9FZ96	1.88e-58	0.625	purine permease 3-like	XP_002513994	2.04e-71	10	P:regulation of phosphorus metabolic process; F:purine nucleoside transmembrane transporter activity; P:nucleobase-containing compound transport; P:cytokinin transport; P:purine nucleobase transport; F:purine nucleobase transmembrane transporter activity; C:chloroplast; P:cellular response to phosphate starvation; P:response to nematode; C:integral to plasma membrane	-	IPR004853 (PFAM); PTHR31376 (PANTHER); PTHR31376:SF0 (PANTHER); CYTOPLASMIC_DOMAIN (PHOBIUS); NON_CYTOPLASMIC_DOMAIN (PHOBIUS); CYTOPLASMIC_DOMAIN (PHOBIUS); CYTOPLASMIC_DOMAIN (PHOBIUS); TRANSMEMBRANE (PHOBIUS); NON_CYTOPLASMIC_DOMAIN (PHOBIUS); NON_CYTOPLASMIC_DOMAIN (PHOBIUS); TRANSMEMBRANE (PHOBIUS); TRANSMEMBRANE (PHOBIUS); TRANSMEMBRANE (PHOBIUS); TRANSMEMBRANE (PHOBIUS); TMhelix (TMHMM); T…	0.963111	27.9227	37.0803	Decreased in bud
Locus_40383_Transcript_1/1_Confidence_1.000_Length_1856	---NA---	---NA---	---NA---	---NA---	ankyrin repeat-containing protein at3g12360-like	EOY30271	2.47e-67	1	F:protein binding	---NA---	IPR002110 (SMART); IPR020683 (G3DSA:1.25.40.GENE3D); IPR026961 (PFAM); IPR002110 (PFAM); TRANSMEMBRANE (PHOBIUS); CYTOPLASMIC_DOMAIN (PHOBIUS); NON_CYTOPLASMIC_DOMAIN (PHOBIUS); TRANSMEMBRANE (PHOBIUS); CYTOPLASMIC_DOMAIN (PHOBIUS); NON_CYTOPLASMIC_DOMAIN (PHOBIUS); TRANSMEMBRANE (PHOBIUS); CYTOPLASMIC_DOMAIN (PHOBIUS); TRANSMEMBRANE (PHOBIUS); TRANSMEMBRANE (PHOBIUS); CYTOPLASMIC_DOMAIN (PHOBIUS…	0.963111	112.688	87.1889	Decreased in bud
Locus_40461_Transcript_1/1_Confidence_1.000_Length_443	---NA---	---NA---	---NA---	---NA---	---NA---	---NA---	---NA---	0	-	---NA---	no IPS match	0.963111	12.9641	14.0304	Decreased in bud
Locus_40539_Transcript_1/2_Confidence_0.667_Length_393	---NA---	---NA---	---NA---	---NA---	---NA---	---NA---	---NA---	0	-	---NA---	no IPS match	0.963111	51.8564	32.0695	Decreased in bud
Locus_40924_Transcript_3/3_Confidence_0.500_Length_532	---NA---	---NA---	---NA---	---NA---	hypothetical protein PRUPE_ppa012685mg	EMJ03896	3.77e-21	0	-	---NA---	no IPS match	0.963111	45.8729	35.076	Decreased in bud
Locus_41192_Transcript_1/1_Confidence_1.000_Length_596	y4885_arath ame: full=probable lrr receptor-like serine threonine-protein kinase at4g08850 flags: precursor	Q8VZG8	6.41e-08	0.46	receptor protein kinase-like protein	XP_002333161	1.5e-14	9	C:plasmodesma; C:membrane; C:nucleus; P:systemic acquired resistance; F:kinase activity; P:cellular response to nitrogen starvation; P:oligopeptide transport; C:plasma membrane; P:regulation of defense response	---NA---	G3DSA:3.80.10.10 (GENE3D); CYTOPLASMIC_DOMAIN (PHOBIUS); TRANSMEMBRANE (PHOBIUS); NON_CYTOPLASMIC_DOMAIN (PHOBIUS); SSF52058 (SUPERFAMILY); TMhelix (TMHMM)	0.963111	14.9586	11.0239	Decreased in bud
Locus_41545_Transcript_3/3_Confidence_0.667_Length_398	---NA---	---NA---	---NA---	---NA---	---NA---	---NA---	---NA---	0	-	---NA---	no IPS match	0.963111	139.613	144.313	Decreased in bud
Locus_41557_Transcript_1/1_Confidence_1.000_Length_635	y1675_arath ame: full=g-type lectin s-receptor-like serine threonine-protein kinase at1g67520 flags: precursor	O64793	2.63e-14	0.42	g-type lectin s-receptor-like serine threonine-protein kinase at1g67520-like	CAG28412	6.31e-70	3	F:kinase activity; F:carbohydrate binding; C:plasma membrane	---NA---	IPR013227 (PFAM); IPR003609 (PROSITE_PROFILES)	0.963111	15.9558	16.0347	Decreased in bud
Locus_41653_Transcript_1/1_Confidence_1.000_Length_820	sot15_arath ame: full=cytosolic sulfotransferase 15 short= 15 ame: full=sulfotransferase 2a short= 2a	Q8L5A7	9.57e-61	0.619	sulfotransferase 17-like	XP_002262621	4.86e-74	1	F:sulfotransferase activity	---NA---	G3DSA:3.40.50.300 (GENE3D); IPR000863 (PFAM); PTHR11783:SF1 (PANTHER); PTHR11783 (PANTHER); TRANSMEMBRANE (PHOBIUS); CYTOPLASMIC_DOMAIN (PHOBIUS); NON_CYTOPLASMIC_DOMAIN (PHOBIUS); IPR027417 (SUPERFAMILY)	0.963111	27.9227	22.0478	Decreased in bud
Locus_41971_Transcript_1/1_Confidence_1.000_Length_430	---NA---	---NA---	---NA---	---NA---	---NA---	---NA---	---NA---	0	-	---NA---	no IPS match	0.963111	10.9696	13.0282	Decreased in bud
Locus_42136_Transcript_1/1_Confidence_1.000_Length_1214	xth7_arath ame: full=probable xyloglucan endotransglucosylase hydrolase protein 7 short=at-xth7 short=xth-7 flags: precursor	Q8LER3	2.92e-157	0.732	xyloglucan endotransglucosylase hydrolase	AFN71023	0	5	F:hydrolase activity, hydrolyzing O-glycosyl compounds; P:cellular glucan metabolic process; C:apoplast; C:cell wall; F:xyloglucan:xyloglucosyl transferase activity	---NA---	IPR008264 (PRINTS); IPR016455 (PIRSF); IPR000757 (PFAM); IPR013320 (G3DSA:2.60.120.GENE3D); IPR010713 (PFAM); PTHR31062 (PANTHER); PTHR31062:SF0 (PANTHER); IPR008263 (PROSITE_PATTERNS); SIGNAL_PEPTIDE_C_REGION (PHOBIUS); SIGNAL_PEPTIDE_N_REGION (PHOBIUS); SIGNAL_PEPTIDE (PHOBIUS); NON_CYTOPLASMIC_DOMAIN (PHOBIUS); SIGNAL_PEPTIDE_H_REGION (PHOBIUS); SignalP-noTM (SIGNALP_EUK); IPR008985 (SUPERFAMI…	0.963111	564.436	537.164	Decreased in bud
Locus_42606_Transcript_1/1_Confidence_1.000_Length_333	---NA---	---NA---	---NA---	---NA---	PREDICTED: uncharacterized protein LOC101251647	XP_004233473	1.63e-08	0	-	---NA---	no IPS match	0.963111	22.9365	16.0347	Decreased in bud
Locus_42607_Transcript_1/1_Confidence_1.000_Length_324	lrk91_arath ame: full=l-type lectin-domain containing receptor kinase short= - flags: precursor	Q9LXA5	3.88e-07	0.79	l-type lectin-domain containing receptor kinase -like	XP_004231370	2.25e-11	2	F:kinase activity; C:plasma membrane	-	PTHR24420:SF525 (PANTHER); PTHR24420 (PANTHER)	0.963111	9.97238	8.01737	Decreased in bud
Locus_42640_Transcript_1/1_Confidence_1.000_Length_686	faah_arath ame: full=fatty acid amide hydrolase ame: full=n-acylethanolamine amidohydrolase	Q7XJJ7	1.36e-14	0.75	glutamyl-trna amidotransferase subunit a	EOX92709	1e-22	8	P:defense response to bacterium; P:N-acylethanolamine metabolic process; C:Golgi apparatus; C:plasma membrane; C:vacuolar membrane; F:N-(long-chain-acyl)ethanolamine deacylase activity; F:amidase activity; C:endoplasmic reticulum	EC:3.5.1.60; EC:3.5.1.4	no IPS match	0.963111	27.9227	19.0413	Decreased in bud
Locus_43243_Transcript_1/1_Confidence_1.000_Length_336	nced3_arath ame: full=9-cis-epoxycarotenoid dioxygenase chloroplastic short= 3 ame: full=protein salt tolerant 1 flags: precursor	Q9LRR7	5.09e-58	0.779	9-cis-epoxycarotenoid dioxygenase	BAF36655	7.91e-66	12	P:seed dormancy process; P:oxidation-reduction process; P:response to water deprivation; P:response to red light; F:metal ion binding; P:response to cold; P:hyperosmotic salinity response; P:response to abscisic acid stimulus; C:chloroplast thylakoid membrane; C:chloroplast stroma; P:abscisic acid biosynthetic process; F:9-cis-epoxycarotenoid dioxygenase activity	EC:1.13.11.51	IPR004294 (PFAM); IPR004294 (PANTHER); PTHR10543:SF1 (PANTHER)	0.963111	12.9641	10.0217	Decreased in bud
Locus_43324_Transcript_4/4_Confidence_0.571_Length_332	y5389_arath ame: full=probable receptor-like protein kinase at5g38990 flags: precursor	Q9FID9	1.89e-11	0.632	serine threonine-protein kinase	EOY03725	5.66e-11	29	F:protein serine/threonine kinase activity; P:leaf senescence; P:response to inorganic substance; P:response to chitin; P:regulation of seedling development; P:defense response to fungus; C:protein complex; P:defense response to bacterium, incompatible interaction; P:intracellular transport; P:defense response to oomycetes; C:plasmodesma; C:filiform apparatus; P:response to osmotic stress; F:rece…	EC:2.7.11.0	no IPS match	0.963111	9.97238	11.0239	Decreased in bud
Locus_43514_Transcript_1/1_Confidence_1.000_Length_351	---NA---	---NA---	---NA---	---NA---	---NA---	---NA---	---NA---	0	-	---NA---	no IPS match	0.963111	9.97238	13.0282	Decreased in bud
Locus_43644_Transcript_1/1_Confidence_1.000_Length_1801	ptr37_arath ame: full=nitrate excretion transporter 1	Q9M1E2	1.28e-164	0.609	nitrate excretion transporter 1-like	XP_002312043	0	13	P:xylan metabolic process; P:phloem glucosinolate loading; P:nitrate transport; P:response to nematode; P:response to acidity; P:organic substance biosynthetic process; C:Golgi apparatus; F:glucosinolate:hydrogen symporter activity; P:glucosinolate transport; C:plasmodesma; F:nitrate efflux transmembrane transporter activity; C:plasma membrane; P:cellular biosynthetic process	-	no IPS match	0.963111	88.7541	173.376	Decreased in bud
Locus_43688_Transcript_1/1_Confidence_1.000_Length_710	lhtl8_arath ame: full=lysine histidine transporter-like 8 ame: full=amino acid transporter-like protein 1	Q9SX98	1.07e-43	0.62	lysine histidine transporter-like 8-like	ACU14833	5.65e-59	7	P:negative regulation of defense response; P:response to karrikin; P:amino acid import; F:neutral amino acid transmembrane transporter activity; F:acidic amino acid transmembrane transporter activity; C:plasma membrane; P:endoplasmic reticulum unfolded protein response	-	IPR013057 (PFAM); PTHR22950 (PANTHER); PTHR22950:SF9 (PANTHER); CYTOPLASMIC_DOMAIN (PHOBIUS); CYTOPLASMIC_DOMAIN (PHOBIUS); TRANSMEMBRANE (PHOBIUS); NON_CYTOPLASMIC_DOMAIN (PHOBIUS); TRANSMEMBRANE (PHOBIUS); TMhelix (TMHMM); TMhelix (TMHMM)	0.963111	20.942	17.0369	Decreased in bud
Locus_43867_Transcript_1/1_Confidence_1.000_Length_308	---NA---	---NA---	---NA---	---NA---	---NA---	---NA---	---NA---	0	-	---NA---	no IPS match	0.963111	11.9669	11.0239	Decreased in bud
Locus_43876_Transcript_2/2_Confidence_0.667_Length_483	y2794_arath ame: full=web family protein at2g17940	O48822	2.94e-08	0.52	web family protein at2g17940-like	XP_004234599	2.91e-12	3	C:mitochondrion; F:molecular_function; P:biological_process	---NA---	Coil (COILS)	0.963111	16.953	14.0304	Decreased in bud
Locus_44034_Transcript_1/1_Confidence_1.000_Length_608	---NA---	---NA---	---NA---	---NA---	---NA---	---NA---	---NA---	0	-	---NA---	no IPS match	0.963111	10.9696	9.01954	Decreased in bud
Locus_44249_Transcript_1/1_Confidence_1.000_Length_608	lecb_sopja ame: full=bark lectin ame: full=lecsjabg flags: precursor	P93538	4.77e-25	0.521	l-type lectin-domain containing receptor kinase -like	XP_002265338	2.91e-33	1	F:carbohydrate binding	---NA---	IPR001220 (PFAM); IPR013320 (G3DSA:2.60.120.GENE3D); IPR019825 (PROSITE_PATTERNS); TRANSMEMBRANE (PHOBIUS); CYTOPLASMIC_DOMAIN (PHOBIUS); NON_CYTOPLASMIC_DOMAIN (PHOBIUS); SignalP-noTM (SIGNALP_EUK); IPR008985 (SUPERFAMILY); TMhelix (TMHMM)	0.963111	15.9558	13.0282	Decreased in bud
Locus_44848_Transcript_1/1_Confidence_1.000_Length_759	3)-beta-glucan endohydrolase short=(1-	P36401	1.6e-83	0.707	ss- -glucanase	CAB55308	1.43e-111	2	F:hydrolase activity, hydrolyzing O-glycosyl compounds; P:carbohydrate metabolic process	---NA---	IPR000490 (PFAM); IPR013781 (G3DSA:3.20.20.GENE3D); PTHR32227:SF33 (PANTHER); PTHR32227 (PANTHER); SIGNAL_PEPTIDE_C_REGION (PHOBIUS); NON_CYTOPLASMIC_DOMAIN (PHOBIUS); SIGNAL_PEPTIDE_N_REGION (PHOBIUS); SIGNAL_PEPTIDE (PHOBIUS); SIGNAL_PEPTIDE_H_REGION (PHOBIUS); SignalP-noTM (SIGNALP_EUK); IPR017853 (SUPERFAMILY)	0.963111	25.9282	25.0543	Decreased in bud
Locus_45456_Transcript_1/1_Confidence_1.000_Length_754	drpe_crapl ame: full=desiccation-related protein pcc13-62 flags: precursor	P22242	1.1e-111	0.8	desiccation-related protein pcc13-62-like	P22242	6e-110	1	P:response to stress	-	PF13668 (PFAM); PTHR31694:SF0 (PANTHER); PTHR31694 (PANTHER); TRANSMEMBRANE (PHOBIUS); CYTOPLASMIC_DOMAIN (PHOBIUS); NON_CYTOPLASMIC_DOMAIN (PHOBIUS); TMhelix (TMHMM)	0.963111	27.9227	32.0695	Decreased in bud
Locus_45492_Transcript_1/1_Confidence_1.000_Length_543	---NA---	---NA---	---NA---	---NA---	platz transcription factor family	XP_002527532	9.11e-52	0	-	---NA---	IPR006734 (PFAM); PTHR31065:SF0 (PANTHER); PTHR31065 (PANTHER)	0.963111	24.9309	18.0391	Decreased in bud
Locus_45682_Transcript_1/1_Confidence_1.000_Length_502	---NA---	---NA---	---NA---	---NA---	---NA---	---NA---	---NA---	0	-	---NA---	no IPS match	0.963111	12.9641	15.0326	Decreased in bud
Locus_45796_Transcript_1/1_Confidence_1.000_Length_448	fad3c_soybn ame: full=omega-3 fatty acid chloroplastic flags: precursor	P48621	6.91e-34	0.7	omega-3 fatty acid desaturase	ABA55807	3.47e-47	2	P:oxidation-reduction process; F:oxidoreductase activity, acting on paired donors, with oxidation of a pair of donors resulting in the reduction of molecular oxygen to two molecules of water	---NA---	IPR021863 (PFAM); PTHR32100 (PANTHER); PTHR32100:SF0 (PANTHER); NON_CYTOPLASMIC_DOMAIN (PHOBIUS); CYTOPLASMIC_DOMAIN (PHOBIUS); TRANSMEMBRANE (PHOBIUS); TMhelix (TMHMM)	0.963111	12.9641	10.0217	Decreased in bud
Locus_46209_Transcript_3/3_Confidence_0.600_Length_661	---NA---	---NA---	---NA---	---NA---	Uncharacterized protein TCM_010809	EOY00890	1.35e-48	0	-	---NA---	IPR025322 (PFAM)	0.963111	109.696	64.139	Decreased in bud
Locus_46537_Transcript_1/1_Confidence_1.000_Length_427	---NA---	---NA---	---NA---	---NA---	---NA---	---NA---	---NA---	0	-	---NA---	no IPS match	0.963111	10.9696	8.01737	Decreased in bud
Locus_46644_Transcript_1/1_Confidence_1.000_Length_485	---NA---	---NA---	---NA---	---NA---	ndr1 hin1-like 25	ABC86702	7.31e-42	0	-	---NA---	TRANSMEMBRANE (PHOBIUS); CYTOPLASMIC_DOMAIN (PHOBIUS); NON_CYTOPLASMIC_DOMAIN (PHOBIUS); PS51257 (PROSITE_PROFILES); TMhelix (TMHMM)	0.963111	30.9144	28.0608	Decreased in bud
Locus_46751_Transcript_1/1_Confidence_1.000_Length_390	---NA---	---NA---	---NA---	---NA---	---NA---	---NA---	---NA---	0	-	---NA---	no IPS match	0.963111	12.9641	11.0239	Decreased in bud
Locus_47081_Transcript_1/1_Confidence_1.000_Length_437	---NA---	---NA---	---NA---	---NA---	---NA---	---NA---	---NA---	0	-	---NA---	no IPS match	0.963111	16.953	23.0499	Decreased in bud
Locus_47478_Transcript_1/1_Confidence_1.000_Length_645	m820_arath ame: full=uncharacterized mitochondrial protein g00820 ame: full=orf170	P92520	3.48e-21	0.6333	gag-pol polyprotein	BAK64102	1.51e-61	5	F:binding; F:hydrolase activity; F:transferase activity; P:macromolecule metabolic process; P:primary metabolic process	-	IPR013103 (PFAM); PTHR11439 (PANTHER)	0.963111	10.9696	13.0282	Decreased in bud
Locus_47602_Transcript_2/2_Confidence_0.667_Length_449	erf13_arath ame: full=ethylene-responsive transcription factor erf013	Q9CAP4	4.94e-25	0.784	ap2 erf domain-containing transcription factor	XP_002337051	3.71e-26	3	P:regulation of transcription, DNA-dependent; F:sequence-specific DNA binding transcription factor activity; F:DNA binding	---NA---	IPR001471 (PRINTS); IPR001471 (SMART); IPR001471 (G3DSA:3.30.730.GENE3D); IPR001471 (PFAM); PTHR31985:SF0 (PANTHER); PTHR31985 (PANTHER); IPR001471 (PROSITE_PROFILES); IPR016177 (SUPERFAMILY)	0.963111	12.9641	15.0326	Decreased in bud
Locus_48147_Transcript_1/1_Confidence_1.000_Length_514	---NA---	---NA---	---NA---	---NA---	---NA---	---NA---	---NA---	0	-	---NA---	no IPS match	0.963111	9.97238	14.0304	Decreased in bud
Locus_48400_Transcript_1/1_Confidence_1.000_Length_401	---NA---	---NA---	---NA---	---NA---	predicted protein	XP_002325255	1.22e-22	0	-	---NA---	no IPS match	0.963111	10.9696	11.0239	Decreased in bud
Locus_48412_Transcript_1/1_Confidence_1.000_Length_607	zat10_arath ame: full=zinc finger protein zat10 ame: full=salt-tolerance zinc finger	Q96289	7.42e-26	0.536	zinc finger protein zat10-like	XP_002264302	1.54e-35	1	F:metal ion binding	---NA---	IPR015880 (SMART); PF13912 (PFAM); PTHR26374 (PANTHER); IPR007087 (PROSITE_PATTERNS); IPR007087 (PROSITE_PATTERNS); IPR007087 (PROSITE_PROFILES); IPR007087 (PROSITE_PROFILES); SSF57667 (SUPERFAMILY)	0.963111	31.9116	23.0499	Decreased in bud
Locus_48675_Transcript_1/1_Confidence_1.000_Length_398	---NA---	---NA---	---NA---	---NA---	---NA---	---NA---	---NA---	0	-	---NA---	no IPS match	0.963111	19.9448	21.0456	Decreased in bud
Locus_48840_Transcript_1/1_Confidence_1.000_Length_357	y4885_arath ame: full=probable lrr receptor-like serine threonine-protein kinase at4g08850 flags: precursor	Q8VZG8	5.41e-20	0.553	probable lrr receptor-like serine threonine-protein kinase at4g08850-like	CBI29030	4.57e-22	21	P:microsporocyte differentiation; P:response to water deprivation; F:protein kinase activity; P:defense response, incompatible interaction; P:regulation of meristem growth; P:gametophyte development; C:cytosol; P:cellular component organization; C:plasmodesma; F:receptor serine/threonine kinase binding; P:signal transduction; P:response to external stimulus; C:plasma membrane; F:protein self-asso…	EC:3.2.1.2	no IPS match	0.963111	9.97238	13.0282	Decreased in bud
Locus_53038_Transcript_1/1_Confidence_1.000_Length_499	gatl1_arath ame: full=probable galacturonosyltransferase-like 1 ame: full=protein gaolaozhuangren 1 ame: full=protein parvus	Q9LN68	1.8e-97	0.812	probable galacturonosyltransferase-like 1-like	XP_003528195	3.63e-104	1	F:transferase activity, transferring glycosyl groups	---NA---	IPR002495 (PFAM); G3DSA:3.90.550.10 (GENE3D); PTHR32168 (PANTHER); PTHR32168:SF0 (PANTHER); SSF53448 (SUPERFAMILY)	0.963111	17.9503	16.0347	Decreased in bud
Locus_25752_Transcript_1/1_Confidence_1.000_Length_302	---NA---	---NA---	---NA---	---NA---	---NA---	---NA---	---NA---	0	-	---NA---	no IPS match	0	3.98895	5.01086	Decreased in bud
Locus_25887_Transcript_1/1_Confidence_1.000_Length_309	---NA---	---NA---	---NA---	---NA---	---NA---	---NA---	---NA---	0	-	---NA---	no IPS match	0	4.98619	6.01303	Decreased in bud
Locus_30045_Transcript_1/1_Confidence_1.000_Length_465	rpk1_iponi ame: full=receptor-like protein kinase flags: precursor	P93194	6.43e-23	0.557	receptor-like protein 12-like	XP_003549015	8.41e-25	1	F:protein binding	---NA---	IPR025875 (PFAM); IPR001611 (PFAM); G3DSA:3.80.10.10 (GENE3D); PTHR24420:SF445 (PANTHER); PTHR24420 (PANTHER); SSF52058 (SUPERFAMILY)	0	10.9696	9.01954	Decreased in bud
Locus_37224_Transcript_1/1_Confidence_1.000_Length_303	---NA---	---NA---	---NA---	---NA---	PREDICTED: uncharacterized protein LOC101205440	XP_004142423	1.41e-11	0	-	---NA---	no IPS match	0	7.9779	6.01303	Decreased in bud
Locus_38895_Transcript_1/1_Confidence_1.000_Length_370	---NA---	---NA---	---NA---	---NA---	---NA---	---NA---	---NA---	0	-	---NA---	no IPS match	0	5.98343	5.01086	Decreased in bud
Locus_39266_Transcript_1/1_Confidence_1.000_Length_498	tps10_arath ame: full=probable -trehalose-phosphate synthase	O80738	2.58e-66	0.719	probable -trehalose-phosphate synthase	EMJ26508	1.31e-74	2	P:trehalose biosynthetic process; F:catalytic activity	---NA---	IPR003337 (TIGRFAM); IPR023214 (G3DSA:3.40.50.GENE3D); IPR003337 (PFAM); PTHR10788 (PANTHER); PTHR10788:SF6 (PANTHER); IPR023214 (SUPERFAMILY)	0	8.97514	7.0152	Decreased in bud
Locus_39468_Transcript_1/1_Confidence_1.000_Length_315	---NA---	---NA---	---NA---	---NA---	---NA---	---NA---	---NA---	0	-	---NA---	NON_CYTOPLASMIC_DOMAIN (PHOBIUS); CYTOPLASMIC_DOMAIN (PHOBIUS); TRANSMEMBRANE (PHOBIUS); TMhelix (TMHMM)	0	6.98066	9.01954	Decreased in bud
Locus_39506_Transcript_1/1_Confidence_1.000_Length_369	---NA---	---NA---	---NA---	---NA---	metal ion binding	XP_002447997	2.27e-13	0	-	---NA---	no IPS match	0	27.9227	21.0456	Decreased in bud
Locus_39777_Transcript_1/1_Confidence_1.000_Length_593	pskr1_arath ame: full=phytosulfokine receptor 1 short= 1 ame: full=phytosulfokine lrr receptor kinase 1 flags: precursor	Q9ZVR7	1.42e-17	0.582	probable leucine-rich repeat receptor-like protein kinase at1g35710-like	XP_003549089	5.37e-33	28	F:protein serine/threonine kinase activity; F:protein homodimerization activity; F:steroid binding; P:xylem and phloem pattern formation; F:guanylate cyclase activity; P:specification of floral organ number; P:regulation of seedling development; C:protein complex; P:pollen exine formation; P:anther wall tapetum cell differentiation; P:positive regulation of flower development; P:detection of bras…	EC:2.7.11.0; EC:4.6.1.2	G3DSA:3.80.10.10 (GENE3D); PF13855 (PFAM); PTHR24420:SF445 (PANTHER); PTHR24420 (PANTHER); NON_CYTOPLASMIC_DOMAIN (PHOBIUS); TRANSMEMBRANE (PHOBIUS); TRANSMEMBRANE (PHOBIUS); CYTOPLASMIC_DOMAIN (PHOBIUS); CYTOPLASMIC_DOMAIN (PHOBIUS); SSF52058 (SUPERFAMILY); TMhelix (TMHMM); TMhelix (TMHMM)	0	18.9475	23.0499	Decreased in bud
Locus_40264_Transcript_3/3_Confidence_0.667_Length_604	---NA---	---NA---	---NA---	---NA---	---NA---	---NA---	---NA---	0	-	---NA---	NON_CYTOPLASMIC_DOMAIN (PHOBIUS); TRANSMEMBRANE (PHOBIUS); CYTOPLASMIC_DOMAIN (PHOBIUS); TMhelix (TMHMM)	0	204.434	256.556	Decreased in bud
Locus_40520_Transcript_1/1_Confidence_1.000_Length_366	ptc52_arath ame: full=protochlorophyllide-dependent translocon component chloroplastic ame: full=acd1-like protein ame: full=protein tic 55-iv ame: full=translocon at the inner envelope membrane of chloroplasts 55-iv flags: precursor	Q8W496	4.15e-43	0.62	protochlorophyllide-dependent translocon component chloroplastic-like	CBI16521	8.01e-54	2	F:chlorophyllide a oxygenase [overall] activity; P:oxidation-reduction process	---NA---	IPR013626 (PFAM); PTHR21266 (PANTHER); PTHR21266:SF3 (PANTHER)	0	8.97514	10.0217	Decreased in bud
Locus_40623_Transcript_1/1_Confidence_1.000_Length_688	---NA---	---NA---	---NA---	---NA---	---NA---	---NA---	---NA---	0	-	---NA---	TRANSMEMBRANE (PHOBIUS); CYTOPLASMIC_DOMAIN (PHOBIUS); NON_CYTOPLASMIC_DOMAIN (PHOBIUS); TMhelix (TMHMM)	0	14.9586	15.0326	Decreased in bud
Locus_40685_Transcript_2/3_Confidence_0.500_Length_615	---NA---	---NA---	---NA---	---NA---	---NA---	---NA---	---NA---	0	-	---NA---	no IPS match	0	16.953	18.0391	Decreased in bud
Locus_40989_Transcript_1/1_Confidence_1.000_Length_332	---NA---	---NA---	---NA---	---NA---	---NA---	---NA---	---NA---	0	-	---NA---	no IPS match	0	40.8867	49.1064	Decreased in bud
Locus_40997_Transcript_1/1_Confidence_1.000_Length_533	cdf3_arath ame: full=cyclic dof factor 3 ame: full=dof zinc finger protein short= ame: full=h-protein promoter-binding factor 2a	Q8LFV3	1.62e-32	0.805	dof zinc finger	XP_003527086	2.63e-37	2	F:DNA binding; P:regulation of transcription, DNA-dependent	---NA---	Coil (COILS); IPR003851 (PFAM); PTHR31089:SF0 (PANTHER); PTHR31089 (PANTHER); IPR003851 (PROSITE_PATTERNS); IPR003851 (PROSITE_PROFILES)	0	18.9475	15.0326	Decreased in bud
Locus_41051_Transcript_1/1_Confidence_1.000_Length_726	---NA---	---NA---	---NA---	---NA---	---NA---	---NA---	---NA---	0	-	---NA---	no IPS match	0	13.9613	11.0239	Decreased in bud
Locus_41250_Transcript_1/1_Confidence_1.000_Length_421	---NA---	---NA---	---NA---	---NA---	---NA---	---NA---	---NA---	0	-	---NA---	no IPS match	0	66.8149	42.0912	Decreased in bud
Locus_41531_Transcript_1/1_Confidence_1.000_Length_376	---NA---	---NA---	---NA---	---NA---	---NA---	---NA---	---NA---	0	-	---NA---	TRANSMEMBRANE (PHOBIUS); CYTOPLASMIC_DOMAIN (PHOBIUS); NON_CYTOPLASMIC_DOMAIN (PHOBIUS); TMhelix (TMHMM)	0	12.9641	10.0217	Decreased in bud
Locus_41566_Transcript_1/1_Confidence_1.000_Length_303	lrk91_arath ame: full=l-type lectin-domain containing receptor kinase short= - flags: precursor	Q9LXA5	1.96e-15	0.6933	l-type lectin-domain containing receptor kinase -like	XP_003631707	2.02e-19	3	F:kinase activity; C:plasma membrane; P:response to ethylene stimulus	-	no IPS match	0	4.98619	6.01303	Decreased in bud
Locus_41679_Transcript_2/2_Confidence_0.667_Length_321	---NA---	---NA---	---NA---	---NA---	Uncharacterized protein TCM_034524	EOY15473	9.31e-10	0	-	---NA---	no IPS match	0	29.9171	21.0456	Decreased in bud
Locus_41696_Transcript_1/1_Confidence_1.000_Length_312	tlph_arath ame: full=thaumatin-like protein flags: precursor	P50699	9.55e-23	0.739	pathogenesis-related thaumatin family protein	EOX90836	1.47e-28	35	P:salicylic acid biosynthetic process; P:cytokinesis by cell plate formation; P:leaf morphogenesis; P:regulation of plant-type hypersensitive response; P:response to chitin; P:response to endoplasmic reticulum stress; P:negative regulation of defense response; P:defense response to fungus; P:regulation of meristem growth; P:negative regulation of programmed cell death; P:jasmonic acid mediated si…	-	IPR001938 (SMART); IPR001938 (G3DSA:2.60.110.GENE3D); IPR001938 (PFAM); PTHR31048 (PANTHER); PTHR31048:SF0 (PANTHER); IPR001938 (PROSITE_PROFILES); IPR001938 (SUPERFAMILY)	0	9.97238	10.0217	Decreased in bud
Locus_41706_Transcript_1/1_Confidence_1.000_Length_697	sd25_arath ame: full=g-type lectin s-receptor-like serine threonine-protein kinase sd2-5 ame: full=s-domain-2 receptor kinase 5 short=sd2-5 flags: precursor	Q8RWZ5	1.73e-61	0.644	g-type lectin s-receptor-like serine threonine-protein kinase sd2-5-like	XP_003632253	1.36e-100	6	P:protein autophosphorylation; F:protein kinase activity; F:ubiquitin protein ligase binding; F:carbohydrate binding; C:plasma membrane; P:protein N-linked glycosylation	-	no IPS match	0	14.9586	17.0369	Decreased in bud
Locus_41724_Transcript_1/1_Confidence_1.000_Length_649	yuc6_arath ame: full=indole-3-pyruvate monooxygenase yucca6 ame: full=flavin-containing monooxygenase yucca6 ame: full=protein hypertall1	Q8VZ59	1.11e-69	0.772	flavine-containing monoxygenase	XP_002514307	6.88e-72	1	P:oxidation-reduction process	---NA---	IPR013027 (PRINTS); PR00411 (PRINTS); PF13738 (PFAM); G3DSA:3.50.50.60 (GENE3D); PTHR23023:SF5 (PANTHER); PTHR23023 (PANTHER); SSF51905 (SUPERFAMILY)	0	11.9669	15.0326	Decreased in bud
Locus_41930_Transcript_1/1_Confidence_1.000_Length_440	---NA---	---NA---	---NA---	---NA---	---NA---	---NA---	---NA---	0	-	---NA---	no IPS match	0	7.9779	8.01737	Decreased in bud
Locus_41934_Transcript_1/1_Confidence_1.000_Length_344	lrk91_arath ame: full=l-type lectin-domain containing receptor kinase short= - flags: precursor	Q9LXA5	7.62e-45	0.741	l-type lectin-domain containing receptor kinase -like	CAN70210	4.34e-59	3	P:protein phosphorylation; F:ATP binding; F:protein serine/threonine kinase activity	---NA---	G3DSA:1.10.510.10 (GENE3D); IPR000719 (PFAM); PTHR24420 (PANTHER); IPR008271 (PROSITE_PATTERNS); IPR000719 (PROSITE_PROFILES); IPR011009 (SUPERFAMILY)	0	6.98066	5.01086	Decreased in bud
Locus_41953_Transcript_1/1_Confidence_1.000_Length_591	y4885_arath ame: full=probable lrr receptor-like serine threonine-protein kinase at4g08850 flags: precursor	Q8VZG8	3.28e-18	0.584	probable lrr receptor-like serine threonine-protein kinase at4g08850-like	XP_004238525	5.77e-24	1	F:protein binding	---NA---	PR00019 (PRINTS); G3DSA:3.80.10.10 (GENE3D); IPR025875 (PFAM); PTHR24420 (PANTHER); PTHR24420:SF445 (PANTHER); CYTOPLASMIC_DOMAIN (PHOBIUS); NON_CYTOPLASMIC_DOMAIN (PHOBIUS); TRANSMEMBRANE (PHOBIUS); IPR001611 (PROSITE_PROFILES); IPR001611 (PROSITE_PROFILES); SSF52058 (SUPERFAMILY); TMhelix (TMHMM)	0	13.9613	14.0304	Decreased in bud
Locus_41969_Transcript_1/1_Confidence_1.000_Length_564	---NA---	---NA---	---NA---	---NA---	cc-nbs-lrr resistance protein	XP_002332999	6.53e-25	0	-	---NA---	no IPS match	0	21.9392	19.0413	Decreased in bud
Locus_42011_Transcript_1/1_Confidence_1.000_Length_406	c04c1_pinta ame: full=cytochrome p450 704c1 ame: full=cytochrome p450 cypd	Q50EK3	2.52e-30	0.59	cytochrome p450 704c1-like	XP_002270428	6.97e-59	4	P:oxidation-reduction process; F:iron ion binding; F:heme binding; F:oxidoreductase activity, acting on paired donors, with incorporation or reduction of molecular oxygen	---NA---	IPR001128 (PFAM); IPR001128 (G3DSA:1.10.630.GENE3D); PTHR24296:SF0 (PANTHER); PTHR24296 (PANTHER); IPR001128 (SUPERFAMILY)	0	7.9779	9.01954	Decreased in bud
Locus_42205_Transcript_3/3_Confidence_0.667_Length_625	---NA---	---NA---	---NA---	---NA---	cysteine histidine-rich c1 domain-containing protein	XP_002275658	3.01e-56	0	-	---NA---	no IPS match	0	36.8978	23.0499	Decreased in bud
Locus_42424_Transcript_1/1_Confidence_1.000_Length_1298	comt1_rosch ame: full=caffeic acid 3-o-methyltransferase short=caomt short=comt ame: full=s-adenosysl-l-methionine:caffeic acid 3-o-methyltransferase	Q8GU25	2.32e-116	0.643	caffeic acid o-methyltransferase	ABO41852	1.76e-115	2	F:protein dimerization activity; F:O-methyltransferase activity	---NA---	IPR016461 (PIRSF); IPR011991 (G3DSA:1.10.10.GENE3D); IPR012967 (PFAM); G3DSA:3.40.50.150 (GENE3D); IPR001077 (PFAM); PTHR11746 (PANTHER); IPR016461 (PROSITE_PROFILES); SSF46785 (SUPERFAMILY); SSF53335 (SUPERFAMILY)	0	71.8011	95.2063	Decreased in bud
Locus_42483_Transcript_1/1_Confidence_1.000_Length_506	---NA---	---NA---	---NA---	---NA---	---NA---	---NA---	---NA---	0	-	---NA---	no IPS match	0	13.9613	10.0217	Decreased in bud
Locus_42583_Transcript_1/1_Confidence_1.000_Length_355	---NA---	---NA---	---NA---	---NA---	---NA---	---NA---	---NA---	0	-	---NA---	CYTOPLASMIC_DOMAIN (PHOBIUS); TRANSMEMBRANE (PHOBIUS); NON_CYTOPLASMIC_DOMAIN (PHOBIUS); TMhelix (TMHMM)	0	7.9779	9.01954	Decreased in bud
Locus_42649_Transcript_1/1_Confidence_1.000_Length_429	---NA---	---NA---	---NA---	---NA---	---NA---	---NA---	---NA---	0	-	---NA---	no IPS match	0	9.97238	10.0217	Decreased in bud
Locus_42720_Transcript_1/1_Confidence_1.000_Length_474	---NA---	---NA---	---NA---	---NA---	---NA---	---NA---	---NA---	0	-	---NA---	G3DSA:3.40.1090.10 (GENE3D)	0	9.97238	11.0239	Decreased in bud
Locus_42772_Transcript_1/1_Confidence_1.000_Length_802	---NA---	---NA---	---NA---	---NA---	---NA---	---NA---	---NA---	0	-	---NA---	no IPS match	0	35.9006	38.0825	Decreased in bud
Locus_42997_Transcript_1/1_Confidence_1.000_Length_302	erf25_arath ame: full=ethylene-responsive transcription factor erf025	Q9FJ90	5.78e-09	0.635	ethylene-responsive transcription factor erf025-like	XP_003525731	2.41e-11	5	F:DNA binding; F:sequence-specific DNA binding transcription factor activity; P:positive regulation of transcription, DNA-dependent; P:defense response to fungus; C:nucleus	-	SignalP-TM (SIGNALP_GRAM_POSITIVE)	0	6.98066	5.01086	Decreased in bud
Locus_43084_Transcript_1/1_Confidence_1.000_Length_305	---NA---	---NA---	---NA---	---NA---	---NA---	---NA---	---NA---	0	-	---NA---	no IPS match	0	4.98619	6.01303	Decreased in bud
Locus_43149_Transcript_1/1_Confidence_1.000_Length_551	---NA---	---NA---	---NA---	---NA---	integral membrane hpp family protein	XP_004236186	1.62e-36	0	-	---NA---	no IPS match	0	55.8453	76.165	Decreased in bud
Locus_43188_Transcript_1/1_Confidence_1.000_Length_312	mira_ricdu ame: full=miraculin short=mir flags: precursor	P13087	6.75e-20	0.547	kunitz-like protease partial	AFL91234	1.31e-54	1	F:endopeptidase inhibitor activity	---NA---	IPR002160 (SMART); G3DSA:2.80.10.50 (GENE3D); IPR002160 (PFAM); IPR011065 (SUPERFAMILY)	0	5.98343	6.01303	Decreased in bud
Locus_43475_Transcript_1/1_Confidence_1.000_Length_509	zfp1_arath ame: full=zinc finger protein 1	Q42485	3.6e-29	0.6988	zinc finger protein 1	CBI21086	2.83e-33	2	F:nucleic acid binding; F:metal ion binding	---NA---	IPR013087 (G3DSA:3.30.160.GENE3D); PTHR10042 (PANTHER); PTHR10042:SF14 (PANTHER); IPR007087 (PROSITE_PATTERNS); CYTOPLASMIC_DOMAIN (PHOBIUS); TRANSMEMBRANE (PHOBIUS); NON_CYTOPLASMIC_DOMAIN (PHOBIUS); IPR007087 (PROSITE_PROFILES); SSF57667 (SUPERFAMILY)	0	27.9227	45.0977	Decreased in bud
Locus_43654_Transcript_1/1_Confidence_1.000_Length_1016	wrk70_arath ame: full=probable wrky transcription factor 70 ame: full=wrky dna-binding protein 70	Q9LY00	8.78e-33	0.62	wrky transcription	EOY04438	6.29e-55	3	P:regulation of transcription, DNA-dependent; F:sequence-specific DNA binding transcription factor activity; F:sequence-specific DNA binding	---NA---	IPR003657 (SMART); IPR003657 (PFAM); IPR003657 (G3DSA:2.20.25.GENE3D); PTHR32096:SF12 (PANTHER); PTHR32096 (PANTHER); IPR003657 (PROSITE_PROFILES); IPR003657 (SUPERFAMILY)	0	153.575	172.373	Decreased in bud
Locus_43741_Transcript_1/1_Confidence_1.000_Length_939	tmvrn_nicgu ame: full=tmv resistance protein n	Q40392	2.69e-07	0.43	tmv resistance protein n-like	AEI27416	2.41e-32	1	F:protein binding	---NA---	IPR001611 (PFAM); PF13504 (PFAM); G3DSA:3.80.10.10 (GENE3D); IPR001611 (PROSITE_PROFILES); IPR001611 (PROSITE_PROFILES); SSF52058 (SUPERFAMILY)	0	35.9006	28.0608	Decreased in bud
Locus_43848_Transcript_1/1_Confidence_1.000_Length_445	---NA---	---NA---	---NA---	---NA---	---NA---	---NA---	---NA---	0	-	---NA---	no IPS match	0	11.9669	11.0239	Decreased in bud
Locus_43922_Transcript_1/1_Confidence_1.000_Length_324	---NA---	---NA---	---NA---	---NA---	TIR_3	AEI27416	8.86e-07	0	-	---NA---	G3DSA:3.80.10.10 (GENE3D); SSF52058 (SUPERFAMILY)	0	6.98066	5.01086	Decreased in bud
Locus_44604_Transcript_1/1_Confidence_1.000_Length_365	---NA---	---NA---	---NA---	---NA---	---NA---	---NA---	---NA---	0	-	---NA---	no IPS match	0	42.8812	77.1672	Decreased in bud
Locus_44910_Transcript_1/1_Confidence_1.000_Length_344	---NA---	---NA---	---NA---	---NA---	---NA---	---NA---	---NA---	0	-	---NA---	no IPS match	0	5.98343	6.01303	Decreased in bud
Locus_45008_Transcript_1/1_Confidence_1.000_Length_378	---NA---	---NA---	---NA---	---NA---	---NA---	---NA---	---NA---	0	-	---NA---	no IPS match	0	7.9779	6.01303	Decreased in bud
Locus_45014_Transcript_1/1_Confidence_1.000_Length_328	---NA---	---NA---	---NA---	---NA---	tir-nbs-lrr class disease resistance protein	XP_004489475	2.23e-08	0	-	---NA---	no IPS match	0	5.98343	6.01303	Decreased in bud
Locus_45157_Transcript_1/1_Confidence_1.000_Length_318	yuc2_arath ame: full=indole-3-pyruvate monooxygenase yucca2 ame: full=flavin-containing monooxygenase yucca2	Q9SVQ1	1.29e-18	0.751	flavin-containing monooxygenase yucca2-like	XP_002516580	3.59e-24	15	C:nucleoplasm; C:Golgi membrane; P:response to water deprivation; P:positive regulation of flower development; P:cotyledon development; C:endoplasmic reticulum membrane; C:chloroplast; P:regulation of anatomical structure morphogenesis; C:cytosol; F:monooxygenase activity; F:indolepyruvate decarboxylase activity; P:brassinosteroid mediated signaling pathway; P:regulation of leaf development; P:in…	EC:4.1.1.74	no IPS match	0	4.98619	6.01303	Decreased in bud
Locus_45168_Transcript_1/1_Confidence_1.000_Length_554	---NA---	---NA---	---NA---	---NA---	---NA---	---NA---	---NA---	0	-	---NA---	NON_CYTOPLASMIC_DOMAIN (PHOBIUS); CYTOPLASMIC_DOMAIN (PHOBIUS); TRANSMEMBRANE (PHOBIUS)	0	19.9448	23.0499	Decreased in bud
Locus_45174_Transcript_1/1_Confidence_1.000_Length_301	---NA---	---NA---	---NA---	---NA---	---NA---	---NA---	---NA---	0	-	---NA---	no IPS match	0	12.9641	14.0304	Decreased in bud
Locus_45177_Transcript_1/1_Confidence_1.000_Length_303	u71b5_arath ame: full=udp-glycosyltransferase 71b5	O23382	7.27e-35	0.721	utp-glucose glucosyltransferase	AEI70831	2e-35	2	P:metabolic process; F:transferase activity, transferring hexosyl groups	---NA---	G3DSA:3.40.50.2000 (GENE3D); PTHR11926:SF15 (PANTHER); IPR002213 (PANTHER); SSF53756 (SUPERFAMILY)	0	3.98895	3.00651	Decreased in bud
Locus_45230_Transcript_1/1_Confidence_1.000_Length_364	---NA---	---NA---	---NA---	---NA---	retrotransposon ty1-copia expressed	NP_001044989	2.81e-13	0	-	---NA---	PF14223 (PFAM); PTHR11439:SF128 (PANTHER); PTHR11439 (PANTHER)	0	5.98343	5.01086	Decreased in bud
Locus_45308_Transcript_1/1_Confidence_1.000_Length_653	---NA---	---NA---	---NA---	---NA---	cysteine histidine-rich c1 domain-containing protein	XP_002275658	1.3e-39	0	-	---NA---	no IPS match	0	11.9669	10.0217	Decreased in bud
Locus_45326_Transcript_1/1_Confidence_1.000_Length_437	---NA---	---NA---	---NA---	---NA---	hypothetical protein AT1G71760	AAU44427	5.3e-11	0	-	---NA---	no IPS match	0	14.9586	10.0217	Decreased in bud
Locus_45446_Transcript_1/1_Confidence_1.000_Length_1778	pme2_citsi ame: full=pectinesterase 2 short=pe 2 ame: full=pectin methylesterase flags: precursor	O04887	1.85e-174	0.631	probable pectinesterase pectinesterase inhibitor 6-like	XP_002527782	0	4	F:enzyme inhibitor activity; F:pectinesterase activity; C:cell wall; P:cell wall modification	---NA---	IPR006501 (SMART); IPR006501 (G3DSA:1.20.140.GENE3D); IPR006501 (TIGRFAM); IPR012334 (G3DSA:2.160.20.GENE3D); IPR006501 (PFAM); IPR000070 (PFAM); PTHR31707:SF0 (PANTHER); PTHR31707 (PANTHER); IPR018040 (PROSITE_PATTERNS); SIGNAL_PEPTIDE_H_REGION (PHOBIUS); SIGNAL_PEPTIDE_C_REGION (PHOBIUS); SIGNAL_PEPTIDE_N_REGION (PHOBIUS); SIGNAL_PEPTIDE (PHOBIUS); NON_CYTOPLASMIC_DOMAIN (PHOBIUS); IPR011050 (S…	0	260.279	164.356	Decreased in bud
Locus_45639_Transcript_1/1_Confidence_1.000_Length_343	---NA---	---NA---	---NA---	---NA---	cub and sushi domain-containing protein 3	XP_002313837	3.49e-45	2	F:copper ion binding; F:electron carrier activity	---NA---	IPR008972 (G3DSA:2.60.40.GENE3D); IPR003245 (PROSITE_PROFILES); IPR008972 (SUPERFAMILY)	0	8.97514	7.0152	Decreased in bud
Locus_45744_Transcript_1/1_Confidence_1.000_Length_376	---NA---	---NA---	---NA---	---NA---	---NA---	---NA---	---NA---	0	-	---NA---	no IPS match	0	9.97238	7.0152	Decreased in bud
Locus_45745_Transcript_1/1_Confidence_1.000_Length_876	pp2b2_arath ame: full= f-box protein pp2-b2 ame: full=protein phloem protein 2-like b2 short= 2-b2	Q9ZVR5	1.91e-07	0.42	f-box protein pp2-b12-like	XP_004296654	3.93e-07	2	F:carbohydrate binding; C:nucleus	---NA---	no IPS match	0	16.953	23.0499	Decreased in bud
Locus_45883_Transcript_1/1_Confidence_1.000_Length_301	---NA---	---NA---	---NA---	---NA---	---NA---	---NA---	---NA---	0	-	---NA---	no IPS match	0	2.99171	3.00651	Decreased in bud
Locus_45922_Transcript_1/1_Confidence_1.000_Length_324	---NA---	---NA---	---NA---	---NA---	---NA---	---NA---	---NA---	0	-	---NA---	no IPS match	0	4.98619	6.01303	Decreased in bud
Locus_46063_Transcript_1/1_Confidence_1.000_Length_356	---NA---	---NA---	---NA---	---NA---	---NA---	---NA---	---NA---	0	-	---NA---	no IPS match	0	6.98066	8.01737	Decreased in bud
Locus_46099_Transcript_1/1_Confidence_1.000_Length_544	pip11_arath ame: full=aquaporin pip1-1 short= 1 1 ame: full=plasma membrane aquaporin-1 ame: full=plasma membrane intrinsic protein 1a short=pip1a	P61837	8.99e-06	0.47	x intrinsic protein	ADO66666	3.17e-45	3	C:membrane; P:transport; F:transporter activity	---NA---	IPR000425 (PRINTS); IPR023271 (G3DSA:1.20.1080.GENE3D); IPR000425 (PFAM); IPR000425 (PANTHER); CYTOPLASMIC_DOMAIN (PHOBIUS); TRANSMEMBRANE (PHOBIUS); NON_CYTOPLASMIC_DOMAIN (PHOBIUS); CYTOPLASMIC_DOMAIN (PHOBIUS); NON_CYTOPLASMIC_DOMAIN (PHOBIUS); TRANSMEMBRANE (PHOBIUS); TRANSMEMBRANE (PHOBIUS); IPR023271 (SUPERFAMILY); TMhelix (TMHMM); TMhelix (TMHMM); TMhelix (TMHMM)	0	20.942	30.0651	Decreased in bud
Locus_46706_Transcript_1/1_Confidence_1.000_Length_316	elov7_bovin ame: full=elongation of very long chain fatty acids protein 7 ame: full=3-keto acyl- synthase elovl7 ame: full=elovl fatty acid elongase 7 short=elovl fa elongase 7 ame: full=very-long-chain 3-oxoacyl- synthase 7	A0JNC4	2.12e-20	0.616	elongation of very long chain fatty acids protein 4-like	XP_001619451	1.08e-45	1	C:integral to membrane	---NA---	IPR002076 (PFAM); IPR002076 (PANTHER); NON_CYTOPLASMIC_DOMAIN (PHOBIUS); NON_CYTOPLASMIC_DOMAIN (PHOBIUS); TRANSMEMBRANE (PHOBIUS); CYTOPLASMIC_DOMAIN (PHOBIUS); TRANSMEMBRANE (PHOBIUS); TMhelix (TMHMM); TMhelix (TMHMM)	0	5.98343	6.01303	Decreased in bud
Locus_46838_Transcript_1/1_Confidence_1.000_Length_324	ax15a_soybn ame: full=auxin-induced protein 15a	P33081	2e-15	0.7683	auxin-induced protein x10a-like	AAM12780	6.05e-32	1	P:auxin mediated signaling pathway	-	IPR003676 (PFAM); PTHR31374 (PANTHER)	0	13.9613	10.0217	Decreased in bud
Locus_47906_Transcript_1/1_Confidence_1.000_Length_741	---NA---	---NA---	---NA---	---NA---	retrotransposon like protein	XP_004240325	1.82e-14	0	-	---NA---	PF14244 (PFAM); IPR020683 (PROSITE_PROFILES)	0	19.9448	17.0369	Decreased in bud
Locus_48112_Transcript_1/1_Confidence_1.000_Length_328	popc_ralso ame: full=protein	Q9RBS2	5.55e-10	0.573	hrp-associated protein	XP_002334784	2.63e-18	12	C:apoplast; C:dendritic spine; F:protein C-terminus binding; C:actin cytoskeleton; C:filopodium; P:defense response to bacterium; C:cytoplasm; P:response to organic cyclic compound; C:postsynaptic density; P:positive regulation of neuron projection development; C:plasma membrane; C:axon initial segment	-	G3DSA:3.80.10.10 (GENE3D); PF13855 (PFAM); PTHR23155 (PANTHER); SSF52058 (SUPERFAMILY)	0	14.9586	11.0239	Decreased in bud
Locus_48359_Transcript_1/1_Confidence_1.000_Length_342	---NA---	---NA---	---NA---	---NA---	---NA---	---NA---	---NA---	0	-	---NA---	TRANSMEMBRANE (PHOBIUS); NON_CYTOPLASMIC_DOMAIN (PHOBIUS); CYTOPLASMIC_DOMAIN (PHOBIUS); TMhelix (TMHMM)	0	4.98619	7.0152	Decreased in bud
Locus_48438_Transcript_1/1_Confidence_1.000_Length_303	---NA---	---NA---	---NA---	---NA---	---NA---	---NA---	---NA---	0	-	---NA---	no IPS match	0	4.98619	7.0152	Decreased in bud
Locus_48454_Transcript_1/1_Confidence_1.000_Length_302	---NA---	---NA---	---NA---	---NA---	---NA---	---NA---	---NA---	0	-	---NA---	no IPS match	0	4.98619	6.01303	Decreased in bud
Locus_48740_Transcript_1/1_Confidence_1.000_Length_336	---NA---	---NA---	---NA---	---NA---	calcium-binding protein	XP_003589215	2.44e-09	1	F:calcium ion binding	---NA---	IPR011992 (G3DSA:1.10.238.GENE3D); IPR002048 (PFAM); IPR018247 (PROSITE_PATTERNS); IPR002048 (PROSITE_PROFILES); IPR002048 (PROSITE_PROFILES); SSF47473 (SUPERFAMILY)	0	6.98066	8.01737	Decreased in bud
Locus_49128_Transcript_4/4_Confidence_0.438_Length_510	---NA---	---NA---	---NA---	---NA---	---NA---	---NA---	---NA---	0	-	---NA---	no IPS match	0	16.953	22.0478	Decreased in bud
Locus_49400_Transcript_1/1_Confidence_1.000_Length_305	---NA---	---NA---	---NA---	---NA---	---NA---	---NA---	---NA---	0	-	---NA---	no IPS match	0	5.98343	5.01086	Decreased in bud
Locus_50118_Transcript_1/1_Confidence_1.000_Length_312	rl5_human ame: full=60s ribosomal protein l5	P46777	3.25e-39	0.812	60s ribosomal protein l5-like	XP_001634531	4.01e-43	16	P:nuclear-transcribed mRNA catabolic process, nonsense-mediated decay; P:translational termination; P:translational initiation; F:protein binding; F:5S rRNA binding; P:translational elongation; C:aminoacyl-tRNA synthetase multienzyme complex; P:ribosomal large subunit biogenesis; C:cytosolic large ribosomal subunit; C:nucleolus; F:structural constituent of ribosome; P:viral transcription; P:SRP-d…	-	no IPS match	0	5.98343	8.01737	Decreased in bud
Locus_505_Transcript_51/56_Confidence_0.088_Length_1115	pgip_vitvi ame: full=polygalacturonase inhibitor ame: full=polygalacturonase-inhibiting protein short=pgig flags: precursor	A7PW81	2.26e-65	0.596	polygalacturonase inhibitor protein	CAA88846	5.19e-71	16	P:cellular response to oxygen-containing compound; P:negative regulation of biological process; C:plant-type cell wall; F:polygalacturonase inhibitor activity; P:response to other organism; P:hormone-mediated signaling pathway; P:regulation of programmed cell death; C:Golgi apparatus; C:extracellular region; P:organic substance transport; P:single-organism transport; C:plasmodesma; P:regulation o…	-	PF13516 (PFAM); IPR025875 (PFAM); G3DSA:3.80.10.10 (GENE3D); PTHR24420 (PANTHER); SSF52058 (SUPERFAMILY)	22449.1	95.7348	9652.91	Decreased in leaf
Locus_80_Transcript_5/7_Confidence_0.400_Length_1708	burp3_orysj ame: full=burp domain-containing protein 3 short= 03 flags: precursor	Q942D4	7.75e-54	0.608	burp domain-containing protein	ACU19496	3.75e-70	10	F:nutrient reservoir activity; C:endosome; P:response to desiccation; P:response to cold; C:Golgi apparatus; C:exine; P:response to abscisic acid stimulus; C:extracellular region; C:trans-Golgi network; P:response to salt stress	-	IPR004873 (SMART); IPR004873 (PFAM); PTHR31236:SF0 (PANTHER); PTHR31236 (PANTHER); IPR004873 (PROSITE_PROFILES)	21503.4	257.287	21402.4	Decreased in leaf
Locus_374_Transcript_6/7_Confidence_0.593_Length_648	h32_arath ame: full=histone ame: full=histone	P59226	5.49e-88	0.98	histone h3	XP_003621457	2.93e-87	4	F:DNA binding; P:nucleosome assembly; C:nucleosome; F:protein heterodimerization activity	---NA---	IPR000164 (PRINTS); IPR000164 (SMART); IPR007125 (PFAM); IPR009072 (G3DSA:1.10.20.GENE3D); IPR000164 (PANTHER); IPR000164 (PROSITE_PATTERNS); IPR009072 (SUPERFAMILY)	16152.3	206.428	9075.66	Decreased in leaf
Locus_266_Transcript_2/9_Confidence_0.537_Length_664	h32_arath ame: full=histone ame: full=histone	P59226	2.3e-61	0.984	histone superfamily protein	XP_003753034	7.23e-62	4	F:DNA binding; C:nucleosome; P:nucleosome assembly; F:protein heterodimerization activity	---NA---	IPR000164 (PRINTS); IPR009072 (G3DSA:1.10.20.GENE3D); IPR000164 (PANTHER); IPR000164 (PROSITE_PATTERNS); IPR009072 (SUPERFAMILY)	7807.94	54.8481	4402.54	Decreased in leaf
Locus_555_Transcript_4/4_Confidence_0.625_Length_1671	tba_prudu ame: full=tubulin alpha chain	P33629	0	0.983	tubulin alpha-7 chain	XP_004304311	0	8	C:microtubule; P:protein polymerization; P:GTP catabolic process; P:microtubule-based process; F:GTPase activity; F:structural constituent of cytoskeleton; C:cytoplasm; F:GTP binding	-	no IPS match	7554.64	203.436	4597.96	Decreased in leaf
Locus_2177_Transcript_1/1_Confidence_1.000_Length_1654	tbb2_arath ame: full=tubulin beta-2 chain	Q56YW9	0	0.983	tubulin beta-1 chain-like	EMJ06322	0	19	P:cytoskeleton organization; P:gluconeogenesis; C:vacuole; C:tubulin complex; P:response to salt stress; P:proteasomal protein catabolic process; F:GTP binding; C:cell wall; C:chloroplast; P:GTP catabolic process; C:Golgi apparatus; C:nucleolus; C:microtubule; P:protein polymerization; P:response to cadmium ion; F:GTPase activity; P:microtubule-based movement; C:plasma membrane; F:structural cons…	-	no IPS match	7093.31	387.925	6182.39	Decreased in leaf
Locus_483_Transcript_5/9_Confidence_0.444_Length_1524	pexlp_tobac ame: full=pistil-specific extensin-like protein short=pelp flags: precursor	Q03211	1.12e-18	0.55	structural constituent of cell	CBI29537	1.01e-46	1	F:structural constituent of cell wall	---NA---	no IPS match	6765.85	32.9088	3120.76	Decreased in leaf
Locus_21663_Transcript_2/2_Confidence_0.800_Length_667	h2a2_medtr ame: full=probable histone	Q2HU65	8e-47	0.982	histone h2a	XP_004149043	6.23e-46	5	P:nucleosome assembly; F:DNA binding; C:nucleus; C:nucleosome; F:protein heterodimerization activity	---NA---	IPR002119 (PRINTS); IPR002119 (SMART); IPR007125 (PFAM); IPR009072 (G3DSA:1.10.20.GENE3D); PTHR23430 (PANTHER); IPR002119 (PROSITE_PATTERNS); IPR009072 (SUPERFAMILY)	6659.91	150.583	3306.16	Decreased in leaf
Locus_25_Transcript_1/1_Confidence_1.000_Length_437	h2b11_arath ame: full=histone ame: full=htb4	P40283	2.37e-53	0.977	histone h2b	NP_200799	1.29e-51	5	C:nucleosome; C:nucleus; P:nucleosome assembly; F:DNA binding; F:protein heterodimerization activity	---NA---	IPR000558 (PRINTS); IPR000558 (SMART); IPR009072 (G3DSA:1.10.20.GENE3D); IPR007125 (PFAM); IPR000558 (PANTHER); IPR000558 (PROSITE_PATTERNS); IPR009072 (SUPERFAMILY)	6239.03	70.8039	3521.63	Decreased in leaf
Locus_22245_Transcript_4/4_Confidence_0.571_Length_549	h42_wheat ame: full=histone h4 variant th091	P62786	7.2e-50	0.998	histone h4	ACG30677	9.02e-49	18	C:vacuolar membrane; C:nucleoplasm; C:actin cytoskeleton; C:chloroplast; C:extracellular region; C:Golgi apparatus; C:nucleosome; C:nucleolus; C:cytosol; F:protein heterodimerization activity; P:negative regulation of megakaryocyte differentiation; P:phosphatidylinositol-mediated signaling; F:DNA binding; P:CENP-A containing nucleosome assembly at centromere; P:telomere maintenance; C:thylakoid; …	-	no IPS match	6093.6	88.7541	3087.69	Decreased in leaf
Locus_1048_Transcript_4/4_Confidence_0.600_Length_588	h2a5_orysj ame: full=probable histone	Q94E96	9.29e-53	0.976	histone h2a	NP_001043136	5.07e-51	5	P:nucleosome assembly; C:nucleosome; F:DNA binding; C:nucleus; F:protein heterodimerization activity	---NA---	IPR002119 (PRINTS); IPR002119 (SMART); IPR009072 (G3DSA:1.10.20.GENE3D); IPR007125 (PFAM); PTHR23430 (PANTHER); IPR002119 (PROSITE_PATTERNS); IPR009072 (SUPERFAMILY)	5302.89	59.8343	2839.15	Decreased in leaf
Locus_2580_Transcript_4/4_Confidence_0.222_Length_881	Y5848_ARATHRecName: Full=Uncharacterized protein At5g48480	Q9LV66	1.85e-24	0.59	early tobacco anther	NP_001235473	4.03e-47	1	C:cytosol	-	IPR025870 (PFAM); G3DSA:3.10.180.10 (GENE3D); SSF54593 (SUPERFAMILY)	4900.31	64.8204	3807.25	Decreased in leaf
Locus_22732_Transcript_3/3_Confidence_0.667_Length_1112	h4_arath ame: full=histone h4	P59259	1.39e-44	0.998	histone h4	EOY07570	6.72e-43	18	C:vacuolar membrane; C:nucleoplasm; C:actin cytoskeleton; C:chloroplast; C:extracellular region; C:Golgi apparatus; C:nucleosome; C:nucleolus; C:cytosol; F:protein heterodimerization activity; P:negative regulation of megakaryocyte differentiation; P:phosphatidylinositol-mediated signaling; F:DNA binding; P:CENP-A containing nucleosome assembly at centromere; P:telomere maintenance; C:thylakoid; …	-	no IPS match	4707.68	332.08	2813.09	Decreased in leaf
Locus_467_Transcript_1/1_Confidence_1.000_Length_540	h42_wheat ame: full=histone h4 variant th091	P62786	1.2e-42	0.931	histone h4	ACG36136	3.97e-42	17	C:vacuolar membrane; C:nucleoplasm; C:actin cytoskeleton; C:chloroplast; C:extracellular region; C:nucleosome; C:nucleolus; C:cytosol; F:protein heterodimerization activity; P:negative regulation of megakaryocyte differentiation; P:phosphatidylinositol-mediated signaling; F:DNA binding; P:CENP-A containing nucleosome assembly at centromere; P:telomere maintenance; C:thylakoid; C:plasmodesma; C:pl…	-	SIGNAL_PEPTIDE_N_REGION (PHOBIUS); SIGNAL_PEPTIDE_H_REGION (PHOBIUS); NON_CYTOPLASMIC_DOMAIN (PHOBIUS); SIGNAL_PEPTIDE (PHOBIUS); SIGNAL_PEPTIDE_C_REGION (PHOBIUS)	4683.61	47.8674	2623.68	Decreased in leaf
Locus_683_Transcript_1/4_Confidence_0.783_Length_2343	pp155_arath ame: full=pentatricopeptide repeat-containing protein at2g15980	Q9XIM8	1.31e-132	0.957	pentatricopeptide repeat-containing protein at2g15980-like	XP_002281132	7.29e-167	11	C:nucleosome; C:nucleolus; C:plastid; F:DNA binding; P:S phase; P:regulation of gene silencing; P:nucleosome assembly; F:protein heterodimerization activity; C:extracellular region; C:nucleoplasm; P:blood coagulation	-	IPR002885 (PFAM); IPR002885 (TIGRFAM); IPR002885 (PFAM); PTHR24015 (PANTHER); IPR002885 (PROSITE_PROFILES); IPR002885 (PROSITE_PROFILES); IPR002885 (PROSITE_PROFILES); IPR002885 (PROSITE_PROFILES); IPR002885 (PROSITE_PROFILES); IPR002885 (PROSITE_PROFILES)	4361.93	199.448	3133.79	Decreased in leaf
Locus_1099_Transcript_2/2_Confidence_0.750_Length_905	olp1_sollc ame: full=osmotin-like protein flags: precursor	Q41350	1.44e-116	0.572	osmotin-like protein	XP_004150181	4.6e-123	14	P:cytokinesis by cell plate formation; P:cellular response to stimulus; C:plasmodesma; C:plant-type cell wall; P:response to UV-B; P:regulation of cellular metabolic process; C:vacuole; P:regulation of anthocyanin biosynthetic process; P:response to virus; P:cell wall modification; P:response to cadmium ion; C:apoplast; P:systemic acquired resistance; P:plant-type cell wall organization	-	no IPS match	3929.49	47.8674	5513.95	Decreased in leaf
Locus_991_Transcript_1/1_Confidence_1.000_Length_678	dir1_arath ame: full= lipid-transfer protein dir1 ame: full=protein defective in induced resistance 1 flags: precursor	Q8W453	4.59e-12	0.61	pvr3-like protein	ACG42309	2.02e-14	3	P:systemic acquired resistance, salicylic acid mediated signaling pathway; F:zinc ion binding; F:fatty acid binding	-	IPR016140 (SMART); IPR016140 (PFAM); G3DSA:1.10.110.10 (GENE3D); SIGNAL_PEPTIDE_N_REGION (PHOBIUS); SIGNAL_PEPTIDE_C_REGION (PHOBIUS); SIGNAL_PEPTIDE (PHOBIUS); NON_CYTOPLASMIC_DOMAIN (PHOBIUS); SIGNAL_PEPTIDE_H_REGION (PHOBIUS); SignalP-noTM (SIGNALP_EUK); IPR016140 (SUPERFAMILY); TMhelix (TMHMM)	3673.3	232.356	2128.61	Decreased in leaf
Locus_3905_Transcript_11/11_Confidence_0.341_Length_3064	mcm2_xentr ame: full=dna replication licensing factor mcm2 ame: full=minichromosome maintenance protein 2	Q6DIH3	0	0.665	dna replication licensing factor mcm2-like	ABS87383	0	6	F:DNA binding; F:ATP binding; C:nucleus; C:MCM complex; F:DNA helicase activity; P:DNA replication initiation	---NA---	IPR001208 (PRINTS); IPR008045 (PRINTS); IPR001208 (SMART); IPR001208 (PFAM); G3DSA:3.30.1640.10 (GENE3D); G3DSA:3.40.50.300 (GENE3D); IPR012340 (G3DSA:2.40.50.GENE3D); IPR027925 (PFAM); IPR008045 (PFAM); PTHR11630 (PANTHER); PTHR11630:SF44 (PANTHER); IPR018525 (PROSITE_PATTERNS); IPR001208 (PROSITE_PROFILES); IPR012340 (SUPERFAMILY); IPR027417 (SUPERFAMILY)	3513.43	128.644	2169.7	Decreased in leaf
Locus_1449_Transcript_5/7_Confidence_0.421_Length_1186	burp3_orysj ame: full=burp domain-containing protein 3 short= 03 flags: precursor	Q942D4	9.47e-50	0.546	burp domain-containing protein	EOX98057	4.16e-96	6	P:response to abiotic stimulus; P:response to stress; C:exine; C:intracellular membrane-bounded organelle; C:cytoplasmic part; P:response to oxygen-containing compound	-	IPR004873 (SMART); IPR004873 (PFAM); PTHR31236 (PANTHER); PTHR31236:SF0 (PANTHER); SIGNAL_PEPTIDE_H_REGION (PHOBIUS); NON_CYTOPLASMIC_DOMAIN (PHOBIUS); SIGNAL_PEPTIDE_N_REGION (PHOBIUS); SIGNAL_PEPTIDE (PHOBIUS); SIGNAL_PEPTIDE_C_REGION (PHOBIUS); IPR004873 (PROSITE_PROFILES); SignalP-noTM (SIGNALP_EUK); SignalP-TM (SIGNALP_GRAM_POSITIVE); SignalP-noTM (SIGNALP_GRAM_NEGATIVE)	3344.88	246.318	3438.45	Decreased in leaf
Locus_1285_Transcript_45/45_Confidence_0.075_Length_1106	tprl1_erycb ame: full=tropinone reductase-like 1	H9BFQ0	8.17e-80	0.648	short chain alcohol dehydrogenase	ADK56099	2.99e-138	2	F:oxidoreductase activity; P:metabolic process	---NA---	IPR002347 (PRINTS); IPR002198 (PRINTS); IPR002198 (PFAM); IPR016040 (G3DSA:3.40.50.GENE3D); PTHR24322:SF194 (PANTHER); PTHR24322 (PANTHER); IPR020904 (PROSITE_PATTERNS); SSF51735 (SUPERFAMILY)	3084.84	156.566	3532.65	Decreased in leaf
Locus_5695_Transcript_5/6_Confidence_0.500_Length_1668	cdc20_dicdi ame: full=anaphase-promoting complex subunit cdc20	Q54MZ3	5.05e-132	0.641	anaphase-promoting complex subunit cdc20-like	XP_004235290	0	32	F:signal transducer activity; P:negative regulation of ubiquitin-protein ligase activity involved in mitotic cell cycle; P:cytokinesis by cell plate formation; P:regulation of unidimensional cell growth; F:protein C-terminus binding; P:mitotic spindle assembly checkpoint; P:synaptic transmission; P:DNA methylation; C:cytosol; C:heterotrimeric G-protein complex; C:nucleoplasm; P:proteasome assembl…	-	no IPS match	3080.03	37.895	1452.15	Decreased in leaf
Locus_3531_Transcript_3/5_Confidence_0.273_Length_646	h32_pea ame: full=histone	P68427	4.62e-92	0.989	histone h3	DAA55311	4.95e-91	4	F:DNA binding; C:nucleosome; P:nucleosome assembly; F:protein heterodimerization activity	---NA---	IPR000164 (PRINTS); IPR000164 (SMART); IPR007125 (PFAM); IPR009072 (G3DSA:1.10.20.GENE3D); IPR000164 (PANTHER); IPR000164 (PROSITE_PATTERNS); IPR000164 (PROSITE_PATTERNS); IPR009072 (SUPERFAMILY)	3066.54	25.9282	2148.65	Decreased in leaf
Locus_1870_Transcript_1/2_Confidence_0.667_Length_721	h2axb_arath ame: full=probable histone h2axb ame: full=hta3	Q9S9K7	2.09e-64	0.921	gamma histone variant h2ax	EOA35702	5.76e-63	5	F:DNA binding; C:nucleosome; P:nucleosome assembly; C:nucleus; F:protein heterodimerization activity	---NA---	IPR002119 (PRINTS); IPR002119 (SMART); IPR009072 (G3DSA:1.10.20.GENE3D); IPR007125 (PFAM); PTHR23430 (PANTHER); IPR002119 (PROSITE_PATTERNS); IPR009072 (SUPERFAMILY)	2892.22	40.8867	2371.14	Decreased in leaf
Locus_16132_Transcript_2/2_Confidence_0.750_Length_1362	comt1_medsa ame: full=caffeic acid 3-o-methyltransferase short=caomt short=comt ame: full=s-adenosysl-l-methionine:caffeic acid 3-o-methyltransferase	P28002	2.25e-119	0.666	catechol o-methyltransferase related	AFK40372	3.69e-123	2	F:protein dimerization activity; F:O-methyltransferase activity	---NA---	IPR016461 (PIRSF); IPR012967 (PFAM); IPR011991 (G3DSA:1.10.10.GENE3D); G3DSA:3.40.50.150 (GENE3D); IPR001077 (PFAM); PTHR11746 (PANTHER); PTHR11746:SF53 (PANTHER); IPR016461 (PROSITE_PROFILES); SSF46785 (SUPERFAMILY); SSF53335 (SUPERFAMILY)	2762.2	127.646	1887.09	Decreased in leaf
Locus_10300_Transcript_1/2_Confidence_0.750_Length_2408	prol_arath ame: full=protein prolifera	P43299	0	0.689	protein prolifera-like	EOX95254	0	23	P:sugar mediated signaling pathway; P:mitotic G2 DNA damage checkpoint; P:DNA strand elongation involved in DNA replication; P:G1/S transition of mitotic cell cycle; P:regulation of phosphorylation; F:ATP-dependent DNA helicase activity; F:single-stranded DNA binding; P:DNA methylation; C:cytosol; C:nucleoplasm; P:ATP catabolic process; C:MCM complex; P:chromatin silencing; F:protein binding; C:m…	-	NON_CYTOPLASMIC_DOMAIN (PHOBIUS); CYTOPLASMIC_DOMAIN (PHOBIUS); TRANSMEMBRANE (PHOBIUS); TMhelix (TMHMM)	2748.72	65.8177	1486.22	Decreased in leaf
Locus_1672_Transcript_4/4_Confidence_0.750_Length_2556	mcm5a_xenla ame: full=dna replication licensing factor mcm5-a short=xmcm5-a ame: full=cdc46 homolog a short=xcdc46-a ame: full=cdc46p ame: full=p92	P55862	0	0.645	dna replication licensing factor mcm5-a-like	XP_004242557	0	17	C:chromatin; C:nucleoplasm; F:heterocyclic compound binding; F:protein binding; P:DNA unwinding involved in DNA replication; P:resolution of meiotic recombination intermediates; P:chromosome condensation; P:regulation of DNA-dependent DNA replication initiation; P:DNA endoreduplication; C:MCM complex; P:G1/S transition of mitotic cell cycle; F:organic cyclic compound binding; F:ATPase activity; F…	EC:3.6.1.3	no IPS match	2670.71	63.8232	1477.2	Decreased in leaf
Locus_1_Transcript_2/8_Confidence_0.615_Length_2479	icr2_arath ame: full=interactor of constitutive active rops chloroplastic flags: precursor	Q9ZQC5	2.8e-80	0.5838	atp binding	CBI32691	1.91e-120	9	C:pollen tube tip; C:microtubule; P:auxin metabolic process; P:flower development; P:cortical microtubule organization; P:plant-type cell wall organization; P:regulation of auxin polar transport; C:nucleus; C:plasma membrane	-	Coil (COILS); Coil (COILS); Coil (COILS); Coil (COILS); Coil (COILS); Coil (COILS); Coil (COILS); Coil (COILS)	2624.48	149.586	1639.55	Decreased in leaf
Locus_2505_Transcript_3/3_Confidence_0.750_Length_2304	nik2_arath ame: full=protein nsp-interacting kinase 2 ame: full=lrr receptor-like serine threonine-protein kinase nik2 flags: precursor	Q8RY65	7.45e-68	0.443	probable lrr receptor-like serine threonine-protein kinase at1g34110-like	XP_004229807	0	3	F:ATP binding; P:protein phosphorylation; F:protein kinase activity	---NA---	IPR002290 (SMART); G3DSA:3.30.200.20 (GENE3D); IPR013210 (PFAM); G3DSA:1.10.510.10 (GENE3D); IPR001245 (PFAM); PF13855 (PFAM); IPR013320 (G3DSA:2.60.120.GENE3D); G3DSA:3.80.10.10 (GENE3D); PTHR24420:SF463 (PANTHER); PTHR24420 (PANTHER); TRANSMEMBRANE (PHOBIUS); CYTOPLASMIC_DOMAIN (PHOBIUS); CYTOPLASMIC_DOMAIN (PHOBIUS); NON_CYTOPLASMIC_DOMAIN (PHOBIUS); TRANSMEMBRANE (PHOBIUS); IPR000719 (PROSITE…	2606.18	49.8619	1379.99	Decreased in leaf
Locus_15497_Transcript_3/3_Confidence_0.778_Length_591	h32_arath ame: full=histone ame: full=histone	P59226	1.03e-85	0.99	histone h3	DAA37858	2.35e-85	24	C:nucleoplasm; C:plastid; P:osteoblast differentiation; P:positive regulation of growth rate; P:positive regulation of locomotion; P:cell proliferation; P:S phase; C:extracellular region; C:nucleosome; C:nucleolus; F:protein heterodimerization activity; P:regulation of gene silencing; P:regulation of centromere complex assembly; P:brain development; P:embryo development ending in birth or egg hat…	-	no IPS match	2567.65	21.9392	1444.13	Decreased in leaf
Locus_1427_Transcript_1/1_Confidence_1.000_Length_2723	ddm1_arath ame: full=atp-dependent dna helicase ddm1 ame: full=protein chromatin remodeling 1 short=chr01 ame: full=protein decreased dna methylation 1 short= 1 ame: full=protein somniferous 1 ame: full=swi snf2-related matrix-associated actin-dependent regulator of chromatin ddm1	Q9XFH4	0	0.654	atp-dependent dna helicase ddm1-like	XP_002310223	0	46	C:nuclear chromatin; C:NURF complex; P:methylation-dependent chromatin silencing; P:dendrite morphogenesis; C:ACF complex; P:DNA-dependent transcription, initiation; F:ATP-dependent DNA helicase activity; P:maintenance of chromatin silencing; C:polytene chromosome; P:brain development; C:brahma complex; P:ecdysone receptor-mediated signaling pathway; P:RNA interference; C:RSF complex; P:nuclear s…	-	CYTOPLASMIC_DOMAIN (PHOBIUS); TRANSMEMBRANE (PHOBIUS); NON_CYTOPLASMIC_DOMAIN (PHOBIUS); TMhelix (TMHMM)	2529.13	73.7956	1705.7	Decreased in leaf
Locus_712_Transcript_6/7_Confidence_0.476_Length_1942	3)-beta-glucan endohydrolase short=(1-	Q9C7U5	0	0.656	glucan endo- -beta-glucosidase 2-like	AAK85402	0	13	P:cellular macromolecule metabolic process; P:pollen exine formation; P:gene silencing; P:embryo development ending in seed dormancy; C:anchored to plasma membrane; C:plant-type cell wall; P:nucleic acid metabolic process; P:covalent chromatin modification; P:macromolecule modification; F:hydrolase activity, hydrolyzing O-glycosyl compounds; P:shoot system development; P:regulation of cellular pr…	EC:3.2.1.0	no IPS match	2523.35	120.666	1570.4	Decreased in leaf
Locus_2946_Transcript_7/11_Confidence_0.387_Length_1845	e1313_arath ame: full=glucan endo- -beta-glucosidase 13 ame: full=(1-	Q9FJU9	0	0.653	glucan endo- -beta-glucosidase 13-like	XP_004287489	0	2	P:carbohydrate metabolic process; F:hydrolase activity, hydrolyzing O-glycosyl compounds	---NA---	IPR012946 (SMART); IPR013781 (G3DSA:3.20.20.GENE3D); IPR000490 (PFAM); IPR012946 (PFAM); PTHR32227:SF2 (PANTHER); PTHR32227 (PANTHER); NON_CYTOPLASMIC_DOMAIN (PHOBIUS); SIGNAL_PEPTIDE_N_REGION (PHOBIUS); SIGNAL_PEPTIDE_C_REGION (PHOBIUS); SIGNAL_PEPTIDE (PHOBIUS); SIGNAL_PEPTIDE_H_REGION (PHOBIUS); SignalP-noTM (SIGNALP_EUK); IPR017853 (SUPERFAMILY)	2493.49	216.401	1941.21	Decreased in leaf
Locus_5395_Transcript_2/2_Confidence_0.833_Length_2630	mcm3_arath ame: full=dna replication licensing factor mcm3 homolog ame: full=minichromosome maintenance protein 3 homolog	Q9FL33	0	0.722	dna replication licensing factor mcm3 homolog 1-like	XP_003608493	0	6	F:ATP binding; C:nucleus; C:MCM complex; F:DNA binding; P:DNA replication initiation; F:DNA helicase activity	---NA---	Coil (COILS); IPR008046 (PRINTS); IPR001208 (PRINTS); IPR001208 (SMART); IPR003593 (SMART); IPR001208 (PFAM); IPR027925 (PFAM); IPR012340 (G3DSA:2.40.50.GENE3D); G3DSA:3.40.50.300 (GENE3D); G3DSA:3.30.1640.10 (GENE3D); PTHR11630:SF46 (PANTHER); PTHR11630 (PANTHER); IPR001208 (PROSITE_PROFILES); IPR027417 (SUPERFAMILY); IPR012340 (SUPERFAMILY)	2458.82	62.826	1577.42	Decreased in leaf
Locus_2184_Transcript_4/4_Confidence_0.667_Length_746	---NA---	---NA---	---NA---	---NA---	PREDICTED: uncharacterized protein LOC101488892	XP_004506002	6.76e-12	0	-	---NA---	NON_CYTOPLASMIC_DOMAIN (PHOBIUS); CYTOPLASMIC_DOMAIN (PHOBIUS); TRANSMEMBRANE (PHOBIUS); NON_CYTOPLASMIC_DOMAIN (PHOBIUS); TRANSMEMBRANE (PHOBIUS); TMhelix (TMHMM)	2332.65	21.9392	1798.9	Decreased in leaf
Locus_2758_Transcript_2/4_Confidence_0.682_Length_637	h3_volca ame: full=histone h3	P08437	2.7e-62	0.93	histone h3	XP_003579729	1.1e-63	6	C:nucleosome; P:DNA repair; F:DNA binding; P:nucleosome assembly; F:protein heterodimerization activity; C:nucleus	-	TRANSMEMBRANE (PHOBIUS); TRANSMEMBRANE (PHOBIUS); CYTOPLASMIC_DOMAIN (PHOBIUS); NON_CYTOPLASMIC_DOMAIN (PHOBIUS); CYTOPLASMIC_DOMAIN (PHOBIUS); TMhelix (TMHMM); TMhelix (TMHMM)	2271.01	24.9309	1978.29	Decreased in leaf
Locus_5177_Transcript_1/1_Confidence_1.000_Length_2680	mcm6m_xentr ame: full=maternal dna replication licensing factor mcm6 ame: full=maternal minichromosome maintenance protein 6 short=mmcm6	Q28CM3	0	0.649	dna replication licensing factor mcm6-like	XP_004232601	0	15	C:chromatin; C:nucleoplasm; F:nucleotide binding; P:DNA unwinding involved in DNA replication; F:single-stranded DNA binding; F:ion binding; C:nucleolus; P:regulation of DNA-dependent DNA replication initiation; F:identical protein binding; C:MCM complex; P:G1/S transition of mitotic cell cycle; F:ATP-dependent DNA helicase activity; F:chromatin binding; P:ATP catabolic process; P:DNA strand elon…	-	NON_CYTOPLASMIC_DOMAIN (PHOBIUS); TRANSMEMBRANE (PHOBIUS); CYTOPLASMIC_DOMAIN (PHOBIUS); TMhelix (TMHMM)	2262.35	61.8287	1590.45	Decreased in leaf
Locus_14630_Transcript_1/1_Confidence_1.000_Length_1193	gdl17_arath ame: full=gdsl esterase lipase at1g33811 ame: full=extracellular lipase at1g33811 flags: precursor	Q8L5Z1	1.9e-63	0.562	zinc finger	EMJ14299	9.19e-83	2	F:hydrolase activity, acting on ester bonds; P:lipid metabolic process	---NA---	IPR001087 (PFAM); IPR013831 (G3DSA:3.40.50.GENE3D); PTHR22835 (PANTHER); SIGNAL_PEPTIDE_C_REGION (PHOBIUS); NON_CYTOPLASMIC_DOMAIN (PHOBIUS); SIGNAL_PEPTIDE (PHOBIUS); SIGNAL_PEPTIDE_N_REGION (PHOBIUS); SIGNAL_PEPTIDE_H_REGION (PHOBIUS); TMhelix (TMHMM)	2206.49	150.583	4002.67	Decreased in leaf
Locus_16_Transcript_1/1_Confidence_1.000_Length_949	ppa1_sollc ame: full=acid phosphatase 1 ame: full=apase-1 flags: precursor	P27061	2.87e-67	0.595	acid phosphatase 1-like	XP_004241953	2.95e-114	1	F:acid phosphatase activity	---NA---	IPR014403 (PIRSF); IPR023214 (G3DSA:3.40.50.GENE3D); IPR005519 (PFAM); IPR010028 (TIGRFAM); PTHR31284:SF0 (PANTHER); PTHR31284 (PANTHER); SIGNAL_PEPTIDE_N_REGION (PHOBIUS); SIGNAL_PEPTIDE_C_REGION (PHOBIUS); SIGNAL_PEPTIDE_H_REGION (PHOBIUS); SIGNAL_PEPTIDE (PHOBIUS); NON_CYTOPLASMIC_DOMAIN (PHOBIUS); SignalP-noTM (SIGNALP_EUK); SignalP-TM (SIGNALP_GRAM_POSITIVE); SignalP-noTM (SIGNALP_GRAM_NEGAT…	2186.26	198.45	3974.61	Decreased in leaf
Locus_7568_Transcript_4/4_Confidence_0.667_Length_2690	cmt1_maize ame: full=dna (cytosine-5)-methyltransferase 1 ame: full=chromomethylase 1 ame: full=dna cytosine methyltransferase met2a ame: full=zea methyltransferase2 short=zmet2	Q9AXT8	0	0.581	dna (cytosine-5)-methyltransferase 1-like	XP_002275932	0	3	F:DNA binding; P:DNA methylation; F:methyltransferase activity	---NA---	IPR001525 (PRINTS); IPR001025 (SMART); IPR000953 (SMART); IPR001525 (PFAM); G3DSA:2.40.50.40 (GENE3D); G3DSA:3.40.50.150 (GENE3D); IPR001025 (PFAM); IPR023780 (PFAM); G3DSA:3.90.120.10 (GENE3D); IPR001525 (PANTHER); PTHR10629:SF10 (PANTHER); IPR018117 (PROSITE_PATTERNS); IPR023779 (PROSITE_PATTERNS); IPR001025 (PROSITE_PROFILES); IPR000953 (PROSITE_PROFILES); IPR025821 (PROSITE_PROFILES); SSF5333…	2169.89	16.953	1303.82	Decreased in leaf
Locus_30398_Transcript_2/2_Confidence_0.857_Length_881	h32_pea ame: full=histone	P68427	2.55e-69	0.988	histone h3	XP_004252600	2.63e-68	4	P:nucleosome assembly; C:nucleosome; F:DNA binding; F:protein heterodimerization activity	---NA---	IPR000164 (PRINTS); IPR000164 (SMART); IPR009072 (G3DSA:1.10.20.GENE3D); IPR007125 (PFAM); IPR000164 (PANTHER); IPR000164 (PROSITE_PATTERNS); IPR000164 (PROSITE_PATTERNS); IPR009072 (SUPERFAMILY)	2016.75	18.9475	938.032	Decreased in leaf
Locus_14245_Transcript_1/1_Confidence_1.000_Length_2932	arfh_arath ame: full=auxin response factor 8 ame: full=protein fruit without fertilization	Q9FGV1	0	0.834	auxin response factor 8	AFQ94050	0	5	F:DNA binding; P:regulation of transcription, DNA-dependent; C:nucleus; P:response to hormone stimulus; F:protein dimerization activity	---NA---	IPR003340 (SMART); IPR003340 (PFAM); IPR003311 (PFAM); IPR015300 (G3DSA:2.40.330.GENE3D); IPR010525 (PFAM); PTHR31384 (PANTHER); IPR011525 (PROSITE_PROFILES); IPR003340 (PROSITE_PROFILES); SSF54277 (SUPERFAMILY); IPR015300 (SUPERFAMILY)	2010.01	146.594	2949.39	Decreased in leaf
Locus_14438_Transcript_3/5_Confidence_0.733_Length_1116	y4466_arath ame: full=zf-hd homeobox protein at4g24660 short= -22	Q9SB61	3.01e-22	0.84	zf-hd homeobox protein at4g24660-like	EOY14783	6.49e-47	1	F:DNA binding	---NA---	IPR006456 (TIGRFAM); IPR006456 (PFAM); IPR009057 (G3DSA:1.10.10.GENE3D); IPR006455 (TIGRFAM); PTHR31948 (PANTHER); PTHR31948:SF0 (PANTHER); IPR006456 (PROSITE_PROFILES); IPR009057 (SUPERFAMILY)	1941.63	1.99448	909.971	Decreased in leaf
Locus_3126_Transcript_2/2_Confidence_0.750_Length_2177	rlk90_arath ame: full=probable inactive receptor kinase rlk902 ame: full=receptor-like kinase 902 flags: precursor	Q9LVI6	4.98e-97	0.697	probable leucine-rich repeat receptor-like protein kinase at1g68400-like	EOY08083	0	7	C:nucleus; F:DNA binding; P:regulation of transcription, DNA-dependent; F:protein binding; P:protein phosphorylation; F:protein kinase activity; F:ATP binding	---NA---	IPR006779 (PFAM); IPR013320 (G3DSA:2.60.120.GENE3D); IPR001611 (PFAM); G3DSA:3.80.10.10 (GENE3D); IPR001245 (PFAM); IPR013210 (PFAM); G3DSA:3.30.200.20 (GENE3D); PTHR24420:SF445 (PANTHER); PTHR24420 (PANTHER); SIGNAL_PEPTIDE (PHOBIUS); SIGNAL_PEPTIDE_H_REGION (PHOBIUS); NON_CYTOPLASMIC_DOMAIN (PHOBIUS); CYTOPLASMIC_DOMAIN (PHOBIUS); TRANSMEMBRANE (PHOBIUS); SIGNAL_PEPTIDE_C_REGION (PHOBIUS); SIGN…	1920.44	159.558	1780.86	Decreased in leaf
Locus_15644_Transcript_4/4_Confidence_0.700_Length_1959	lhtl8_arath ame: full=lysine histidine transporter-like 8 ame: full=amino acid transporter-like protein 1	Q9SX98	0	0.605	lysine histidine transporter-like 8-like	XP_002327101	0	9	P:single-organism cellular process; P:regulation of meristem growth; P:response to karrikin; P:amino acid import; F:neutral amino acid transmembrane transporter activity; P:regulation of cellular process; P:response to stress; F:acidic amino acid transmembrane transporter activity; C:plasma membrane	-	no IPS match	1880.95	48.8646	1232.67	Decreased in leaf
Locus_4452_Transcript_7/7_Confidence_0.647_Length_2823	fpp7_arath ame: full=filament-like plant protein 7 short= 7	Q9SLN1	3.7e-62	0.5375	filament-like plant protein 7-like	CBI21390	1.11e-108	1	C:plasma membrane	-	Coil (COILS); Coil (COILS); Coil (COILS); Coil (COILS); IPR008587 (PFAM); PTHR31580 (PANTHER); PTHR31580:SF0 (PANTHER)	1861.69	133.63	1899.11	Decreased in leaf
Locus_3004_Transcript_6/7_Confidence_0.333_Length_2537	orth2_arath ame: full=e3 ubiquitin-protein ligase orthrus 2 ame: full=protein variant in methylation 1	Q8VYZ0	0	0.612	zinc finger	XP_002267902	0	31	P:DNA methylation on cytosine within a CG sequence; P:cytokinesis by cell plate formation; P:nuclear division; F:methyl-CpNpN binding; C:chromocenter; F:methyl-CpG binding; P:protein ubiquitination; P:regulation of cell cycle; P:histone phosphorylation; P:pollen development; F:double-stranded methylated DNA binding; P:nucleolus organization; F:ubiquitin-protein ligase activity; C:cytoplasm; P:cen…	EC:6.3.2.19	no IPS match	1847.25	44.8757	1091.36	Decreased in leaf
Locus_15107_Transcript_4/4_Confidence_0.667_Length_2356	y1668_arath ame: full=probable inactive leucine-rich repeat receptor-like protein kinase at1g66830 flags: precursor	Q9C9N5	9.45e-101	0.468	probable inactive leucine-rich repeat receptor-like protein kinase at1g66830-like	EOY09420	0	10	P:cellular macromolecule metabolic process; P:growth; C:cytoplasm; P:response to stimulus; P:cell wall organization or biogenesis; P:primary metabolic process; P:regulation of biological process; P:cellular component organization; C:plasma membrane; P:developmental process	-	no IPS match	1797.16	200.445	1883.08	Decreased in leaf
Locus_3780_Transcript_6/6_Confidence_0.750_Length_2050	cer1_arath ame: full=protein eceriferum 1	F4HVY0	0	0.6925	protein eceriferum 1-like	XP_004229696	0	4	F:oxidoreductase activity; F:iron ion binding; P:oxidation-reduction process; P:fatty acid biosynthetic process	---NA---	IPR006694 (PFAM); IPR021940 (PFAM); PTHR11863 (PANTHER); PTHR11863:SF1 (PANTHER); TRANSMEMBRANE (PHOBIUS); TRANSMEMBRANE (PHOBIUS); NON_CYTOPLASMIC_DOMAIN (PHOBIUS); CYTOPLASMIC_DOMAIN (PHOBIUS); TRANSMEMBRANE (PHOBIUS); CYTOPLASMIC_DOMAIN (PHOBIUS); NON_CYTOPLASMIC_DOMAIN (PHOBIUS); TMhelix (TMHMM); TMhelix (TMHMM); TMhelix (TMHMM); TMhelix (TMHMM)	1791.39	2.99171	1093.37	Decreased in leaf
Locus_15352_Transcript_2/3_Confidence_0.750_Length_3526	csld5_arath ame: full=cellulose synthase-like protein d5 short= sld5	Q9SRW9	0	0.743	cellulose synthase-like protein d5-like	XP_004247387	0	3	P:cellulose biosynthetic process; C:membrane; F:cellulose synthase (UDP-forming) activity	---NA---	IPR013083 (G3DSA:3.30.40.GENE3D); PF14570 (PFAM); IPR005150 (PFAM); PTHR13301 (PANTHER); PTHR13301:SF22 (PANTHER); TRANSMEMBRANE (PHOBIUS); CYTOPLASMIC_DOMAIN (PHOBIUS); NON_CYTOPLASMIC_DOMAIN (PHOBIUS); TRANSMEMBRANE (PHOBIUS); TRANSMEMBRANE (PHOBIUS); CYTOPLASMIC_DOMAIN (PHOBIUS); CYTOPLASMIC_DOMAIN (PHOBIUS); TRANSMEMBRANE (PHOBIUS); CYTOPLASMIC_DOMAIN (PHOBIUS); TRANSMEMBRANE (PHOBIUS); TRANS…	1790.42	47.8674	1267.75	Decreased in leaf
Locus_6505_Transcript_3/5_Confidence_0.462_Length_2192	y1848_arath ame: full=probable inactive receptor kinase at1g48480 flags: precursor	Q9LP77	0	0.726	probable inactive receptor kinase at1g48480-like	EMJ12488	0	34	C:vacuolar membrane; P:sterol biosynthetic process; C:anchored to plasma membrane; C:plant-type cell wall; P:translation; P:respiratory burst involved in defense response; P:response to chitin; P:regulation of meristem growth; P:cell wall pectin metabolic process; P:pattern specification process; P:root hair elongation; C:extracellular region; P:response to symbiotic fungus; C:cytosolic large rib…	EC:2.7.11.0	SIGNAL_PEPTIDE_C_REGION (PHOBIUS); SIGNAL_PEPTIDE_N_REGION (PHOBIUS); NON_CYTOPLASMIC_DOMAIN (PHOBIUS); SIGNAL_PEPTIDE (PHOBIUS); SIGNAL_PEPTIDE_H_REGION (PHOBIUS); TRANSMEMBRANE (PHOBIUS); CYTOPLASMIC_DOMAIN (PHOBIUS); TMhelix (TMHMM)	1769.23	158.561	1194.59	Decreased in leaf
Locus_14467_Transcript_4/4_Confidence_0.500_Length_1465	e133_arath ame: full=glucan endo- -beta-glucosidase 3 ame: full=(1-	Q9ZU91	6.88e-108	0.606	glucan endo- -beta-glucosidase	XP_002333242	0	2	P:carbohydrate metabolic process; F:hydrolase activity, hydrolyzing O-glycosyl compounds	---NA---	IPR012946 (SMART); IPR000490 (PFAM); IPR013781 (G3DSA:3.20.20.GENE3D); IPR012946 (PFAM); PTHR32227:SF19 (PANTHER); PTHR32227 (PANTHER); IPR000490 (PROSITE_PATTERNS); NON_CYTOPLASMIC_DOMAIN (PHOBIUS); SIGNAL_PEPTIDE_H_REGION (PHOBIUS); SIGNAL_PEPTIDE_N_REGION (PHOBIUS); SIGNAL_PEPTIDE (PHOBIUS); SIGNAL_PEPTIDE_C_REGION (PHOBIUS); SignalP-noTM (SIGNALP_EUK); IPR017853 (SUPERFAMILY)	1757.68	114.682	1661.6	Decreased in leaf
Locus_8505_Transcript_1/2_Confidence_0.750_Length_748	Y5848_ARATHRecName: Full=Uncharacterized protein At5g48480	Q9LV66	2.57e-18	0.52	early tobacco anther	XP_003552070	4.12e-53	1	C:cytoplasm	-	IPR025870 (PFAM); G3DSA:3.10.180.10 (GENE3D); SSF54593 (SUPERFAMILY)	1706.63	31.9116	930.015	Decreased in leaf
Locus_8045_Transcript_6/7_Confidence_0.214_Length_900	e13l2_arath ame: full=glucan endo- -beta-glucosidase-like protein 2 flags: precursor	Q9FNQ2	1.19e-30	0.639	glucan endo- -beta-glucosidase-like protein 2-like	XP_002871299	1.16e-31	17	P:cellular macromolecule metabolic process; P:sulfur amino acid metabolic process; P:gene silencing; C:anchored to plasma membrane; C:plant-type cell wall; P:gibberellic acid mediated signaling pathway; P:plant-type cell wall organization; F:(1->3)-beta-D-glucan binding; F:hydrolase activity, hydrolyzing O-glycosyl compounds; P:cellular amino acid biosynthetic process; P:serine family amino acid …	EC:3.2.1.0	no IPS match	1701.82	42.8812	3231	Decreased in leaf
Locus_5770_Transcript_7/7_Confidence_0.579_Length_2003	3)-beta-glucan endohydrolase short=(1-	O65399	0	0.635	glucan endo- -beta-glucosidase 1-like	EMJ12740	0	2	P:carbohydrate metabolic process; F:hydrolase activity, hydrolyzing O-glycosyl compounds	---NA---	IPR012946 (SMART); IPR013781 (G3DSA:3.20.20.GENE3D); IPR000490 (PFAM); IPR012946 (PFAM); PTHR32227 (PANTHER); PTHR32227:SF31 (PANTHER); IPR000490 (PROSITE_PATTERNS); CYTOPLASMIC_DOMAIN (PHOBIUS); TRANSMEMBRANE (PHOBIUS); NON_CYTOPLASMIC_DOMAIN (PHOBIUS); SignalP-noTM (SIGNALP_EUK); IPR017853 (SUPERFAMILY); TMhelix (TMHMM)	1647.88	116.677	1558.38	Decreased in leaf
Locus_2557_Transcript_3/5_Confidence_0.500_Length_1458	ccb14_arath ame: full=cyclin-b1-4 ame: full=g2 mitotic-specific cyclin-b1-4 short= 1 4	O48790	2.31e-131	0.72	cyclin b1	ADX86908	0	3	P:regulation of cyclin-dependent protein serine/threonine kinase activity; F:protein kinase binding; C:nucleus	---NA---	Coil (COILS); IPR014400 (PIRSF); IPR013763 (SMART); IPR013763 (G3DSA:1.10.472.GENE3D); IPR004367 (PFAM); IPR006671 (PFAM); IPR013763 (G3DSA:1.10.472.GENE3D); PTHR10177 (PANTHER); PTHR10177:SF24 (PANTHER); IPR006671 (PROSITE_PATTERNS); IPR013763 (SUPERFAMILY); IPR013763 (SUPERFAMILY)	1605.51	42.8812	850.843	Decreased in leaf
Locus_2355_Transcript_1/2_Confidence_0.800_Length_3157	---NA---	---NA---	---NA---	---NA---	double clp-n motif-containing p-loop nucleoside triphosphate hydrolases superfamily	CAN66169	0	1	P:protein metabolic process	---NA---	Coil (COILS); IPR023150 (G3DSA:1.10.1780.GENE3D); IPR004176 (PFAM); PTHR11638 (PANTHER); PTHR11638:SF69 (PANTHER); SSF81923 (SUPERFAMILY)	1603.58	85.7624	1274.76	Decreased in leaf
Locus_6519_Transcript_3/3_Confidence_0.667_Length_3231	k125_tobac ame: full=125 kda kinesin-related protein	O23826	0	0.639	bipolar kinesin krp-	XP_002274736	0	5	P:microtubule-based movement; F:microtubule motor activity; F:microtubule binding; F:ATP binding; C:kinesin complex	---NA---	Coil (COILS); Coil (COILS); Coil (COILS); IPR001752 (PRINTS); IPR001752 (SMART); IPR001752 (PFAM); IPR001752 (G3DSA:3.40.850.GENE3D); PTHR24115:SF127 (PANTHER); IPR027640 (PANTHER); IPR019821 (PROSITE_PATTERNS); IPR001752 (PROSITE_PROFILES); IPR027417 (SUPERFAMILY)	1600.69	49.8619	863.872	Decreased in leaf
Locus_2944_Transcript_1/2_Confidence_0.667_Length_1478	lym1_arath ame: full= domain-containing gpi-anchored protein 1 flags: precursor	Q93ZH0	7.66e-161	0.64	lysm domain-containing gpi-anchored protein 1-like	XP_002513796	2.54e-172	1	P:cell wall macromolecule catabolic process	---NA---	IPR018392 (SMART); G3DSA:3.10.350.10 (GENE3D); IPR018392 (PFAM); TRANSMEMBRANE (PHOBIUS); CYTOPLASMIC_DOMAIN (PHOBIUS); NON_CYTOPLASMIC_DOMAIN (PHOBIUS); SSF54106 (SUPERFAMILY)	1582.39	107.702	1229.66	Decreased in leaf
Locus_1969_Transcript_3/4_Confidence_0.615_Length_1079	sy111_arath ame: full=syntaxin-related protein knolle ame: full=syntaxin-111 short= 111	Q42374	8.16e-131	0.656	syntaxin-related protein knolle-like	XP_004241020	2.54e-151	54	P:response to water deprivation; P:salicylic acid biosynthetic process; P:cytokinesis by cell plate formation; P:regulation of ion transport; P:abscisic acid mediated signaling pathway; P:amino acid import; C:trans-Golgi network; P:regulation of plant-type hypersensitive response; P:response to chitin; P:negative regulation of cellular defense response; P:transpiration; P:defense response to fung…	-	no IPS match	1581.43	30.9144	828.796	Decreased in leaf
Locus_524_Transcript_6/8_Confidence_0.636_Length_3133	hsl1_arath ame: full=receptor-like protein kinase hsl1 ame: full=protein haesa-like1 flags: precursor	Q9SGP2	0	0.595	receptor-like protein kinase hsl1-like	XP_004232923	0	4	F:ATP binding; P:protein phosphorylation; F:protein binding; F:protein serine/threonine kinase activity	---NA---	IPR002290 (SMART); G3DSA:3.80.10.10 (GENE3D); PF13855 (PFAM); IPR000719 (PFAM); G3DSA:3.30.200.20 (GENE3D); PF13516 (PFAM); G3DSA:1.10.510.10 (GENE3D); IPR013210 (PFAM); IPR001611 (PFAM); PTHR24420:SF445 (PANTHER); PTHR24420 (PANTHER); IPR008271 (PROSITE_PATTERNS); IPR017441 (PROSITE_PATTERNS); TRANSMEMBRANE (PHOBIUS); CYTOPLASMIC_DOMAIN (PHOBIUS); NON_CYTOPLASMIC_DOMAIN (PHOBIUS); IPR000719 (PRO…	1579.5	88.7541	968.097	Decreased in leaf
Locus_2458_Transcript_4/4_Confidence_0.727_Length_1270	ckb22_arath ame: full=cyclin-dependent kinase b2-2 short=cdkb2 2	Q8LG64	0	0.842	cyclin-dependent kinase b2_2	XP_002510736	0	3	F:ATP binding; P:protein phosphorylation; F:protein serine/threonine kinase activity	---NA---	IPR002290 (SMART); IPR000719 (PFAM); G3DSA:3.30.200.20 (GENE3D); G3DSA:1.10.510.10 (GENE3D); PTHR24056 (PANTHER); IPR017441 (PROSITE_PATTERNS); IPR008271 (PROSITE_PATTERNS); IPR000719 (PROSITE_PROFILES); IPR011009 (SUPERFAMILY)	1528.46	51.8564	831.802	Decreased in leaf
Locus_1015_Transcript_7/8_Confidence_0.560_Length_1669	patl5_arath ame: full=patellin-5	Q9M0R2	8.72e-151	0.616	sec14 cytosolic factor family protein phosphoglyceride transfer family protein isoform 1	EOY17339	0	4	P:transport; F:transporter activity; C:intracellular; C:integral to membrane	---NA---	IPR001071 (PRINTS); IPR001251 (SMART); IPR011074 (SMART); IPR001251 (G3DSA:3.40.525.GENE3D); G3DSA:1.10.8.20 (GENE3D); IPR001251 (PFAM); IPR011074 (PFAM); PTHR23324:SF4 (PANTHER); PTHR23324 (PANTHER); IPR009038 (PROSITE_PROFILES); IPR001251 (PROSITE_PROFILES); IPR011074 (SUPERFAMILY); IPR001251 (SUPERFAMILY); IPR009038 (SUPERFAMILY)	1521.71	95.7348	2146.65	Decreased in leaf
Locus_893_Transcript_11/17_Confidence_0.474_Length_2240	cdc20_dicdi ame: full=anaphase-promoting complex subunit cdc20	Q54MZ3	1.72e-123	0.633	anaphase-promoting complex subunit cdc20-like	XP_004235290	0	1	F:protein binding	---NA---	IPR001680 (SMART); IPR001680 (PFAM); IPR015943 (G3DSA:2.130.10.GENE3D); PTHR19918 (PANTHER); PTHR19918:SF0 (PANTHER); IPR019775 (PROSITE_PATTERNS); IPR019775 (PROSITE_PATTERNS); IPR001680 (PROSITE_PROFILES); IPR001680 (PROSITE_PROFILES); IPR001680 (PROSITE_PROFILES); IPR017986 (PROSITE_PROFILES); IPR017986 (SUPERFAMILY)	1519.79	73.7956	882.913	Decreased in leaf
Locus_5196_Transcript_7/7_Confidence_0.500_Length_1240	f179b_mouse ame: full=protein fam179b	Q6A070	2.17e-12	0.465	protein fam179b-like	XP_003631973	1.44e-120	1	F:binding	---NA---	IPR011989 (G3DSA:1.25.10.GENE3D); IPR024395 (PFAM); PTHR21567:SF15 (PANTHER); PTHR21567 (PANTHER); IPR016024 (SUPERFAMILY)	1514.01	21.9392	850.843	Decreased in leaf
Locus_1812_Transcript_5/7_Confidence_0.579_Length_1636	icr4_arath ame: full=interactor of constitutive active rops 4 ame: full=rop interactive partner 2	Q9M9F9	5.7e-53	0.63	interactor of constitutive active rops 1-like isoform 1	XP_004294109	1.45e-73	5	C:plasma membrane; P:regulation of auxin polar transport; C:pollen tube tip; C:nucleus; P:auxin metabolic process	-	Coil (COILS); Coil (COILS); Coil (COILS)	1500.53	167.536	1393.02	Decreased in leaf
Locus_4790_Transcript_1/1_Confidence_1.000_Length_2756	cmt3_arath ame: full=dna (cytosine-5)-methyltransferase cmt3 ame: full=chromomethylase 3 ame: full=protein chromomethylase 3	Q94F88	0	0.606	dna (cytosine-5)-methyltransferase cmt3-like	EOY32387	0	9	P:transcription, DNA-dependent; P:gene silencing; F:transferase activity; P:post-embryonic development; P:reproductive structure development; P:DNA methylation; P:single-organism developmental process; F:binding; P:chromatin modification	-	no IPS match	1499.56	29.9171	830.8	Decreased in leaf
Locus_925_Transcript_7/8_Confidence_0.619_Length_1781	c04c1_pinta ame: full=cytochrome p450 704c1 ame: full=cytochrome p450 cypd	Q50EK3	7.1e-170	0.548	cytochrome p450	XP_002320072	0	4	F:heme binding; F:oxidoreductase activity, acting on paired donors, with incorporation or reduction of molecular oxygen; F:iron ion binding; P:oxidation-reduction process	---NA---	IPR001128 (PRINTS); IPR002401 (PRINTS); IPR001128 (PFAM); IPR001128 (G3DSA:1.10.630.GENE3D); PTHR24296:SF0 (PANTHER); PTHR24296 (PANTHER); CYTOPLASMIC_DOMAIN (PHOBIUS); NON_CYTOPLASMIC_DOMAIN (PHOBIUS); TRANSMEMBRANE (PHOBIUS); IPR001128 (SUPERFAMILY); TMhelix (TMHMM)	1493.78	25.9282	2360.11	Decreased in leaf
Locus_30431_Transcript_2/3_Confidence_0.667_Length_983	tlph_arath ame: full=thaumatin-like protein flags: precursor	P50699	3.25e-126	0.65	thaumatin-like	XP_003634206	1.64e-135	23	P:cytokinesis by cell plate formation; P:regulation of innate immune response; P:negative regulation of biological process; P:regulation of meristem growth; P:signal transduction; P:regulation of programmed cell death; P:response to UV-B; C:cell wall; P:microtubule cytoskeleton organization; C:vacuole; P:cellular membrane organization; P:cell proliferation; P:cellular response to stress; P:regula…	-	IPR001938 (PRINTS); IPR001938 (PIRSF); IPR001938 (SMART); IPR001938 (G3DSA:2.60.110.GENE3D); IPR001938 (PFAM); PTHR31048 (PANTHER); PTHR31048:SF0 (PANTHER); IPR017949 (PROSITE_PATTERNS); SIGNAL_PEPTIDE_N_REGION (PHOBIUS); SIGNAL_PEPTIDE (PHOBIUS); SIGNAL_PEPTIDE_C_REGION (PHOBIUS); SIGNAL_PEPTIDE_H_REGION (PHOBIUS); NON_CYTOPLASMIC_DOMAIN (PHOBIUS); IPR001938 (PROSITE_PROFILES); SignalP-noTM (SIG…	1478.37	17.9503	1372.97	Decreased in leaf
Locus_15350_Transcript_7/7_Confidence_0.368_Length_1098	gif1_arath ame: full=grf1-interacting factor 1 short= 1 ame: full=protein angustifolia 3 ame: full=transcription coactivator gif1	Q8L8A5	5.3e-31	0.746	grf1-interacting factor 1-like	EMJ07088	3.21e-31	18	P:mitotic cell cycle; P:adaxial/abaxial pattern specification; P:vernalization response; F:protein binding; P:response to xenobiotic stimulus; P:cell proliferation; P:nuclear-transcribed mRNA catabolic process; P:leaf morphogenesis; C:nuclear body; P:RNA processing; F:transcription coactivator activity; F:DNA binding; F:sequence-specific DNA binding transcription factor activity; P:positive regul…	-	IPR007726 (PFAM); IPR007726 (PANTHER)	1468.74	1.99448	882.913	Decreased in leaf
Locus_4306_Transcript_2/2_Confidence_0.750_Length_3756	y3804_arath ame: full=probably inactive leucine-rich repeat receptor-like protein kinase at3g28040 flags: precursor	Q9LRT1	0	0.496	probably inactive leucine-rich repeat receptor-like protein kinase at3g28040-like	EOY04451	0	4	F:protein kinase activity; P:protein phosphorylation; F:protein binding; F:ATP binding	---NA---	G3DSA:3.80.10.10 (GENE3D); IPR001245 (PFAM); G3DSA:1.10.510.10 (GENE3D); G3DSA:3.80.10.10 (GENE3D); PF13855 (PFAM); IPR013210 (PFAM); IPR001611 (PFAM); G3DSA:3.30.200.20 (GENE3D); PTHR24420:SF445 (PANTHER); PTHR24420 (PANTHER); IPR017441 (PROSITE_PATTERNS); NON_CYTOPLASMIC_DOMAIN (PHOBIUS); SIGNAL_PEPTIDE_C_REGION (PHOBIUS); SIGNAL_PEPTIDE_N_REGION (PHOBIUS); SIGNAL_PEPTIDE (PHOBIUS); TRANSMEMBRA…	1436.96	118.671	1009.19	Decreased in leaf
Locus_3378_Transcript_4/4_Confidence_0.700_Length_1607	tlph_arath ame: full=thaumatin-like protein flags: precursor	P50699	4.37e-77	0.646	pathogenesis-related thaumatin superfamily protein isoform 5	XP_003540838	2.27e-134	20	P:response to virus; C:apoplast; P:cellular response to oxygen-containing compound; P:negative regulation of biological process; C:vacuole; P:cellular membrane organization; P:regulation of transcription, DNA-dependent; P:response to bacterium; P:regulation of programmed cell death; C:cell wall; P:cellular response to organic substance; P:regulation of anthocyanin biosynthetic process; P:regulati…	-	no IPS match	1417.7	25.9282	967.095	Decreased in leaf
Locus_1176_Transcript_1/1_Confidence_1.000_Length_339	nltp_helan ame: full=non-specific lipid-transfer protein short=ltp short= ame: full=sdi-9 flags: precursor	Q39950	1.64e-20	0.805	lipid transfer protein	AEI70828	5.1e-20	4	P:lipid transport; C:cytoplasmic membrane-bounded vesicle; P:response to stimulus; F:lipid binding	-	NON_CYTOPLASMIC_DOMAIN (PHOBIUS); CYTOPLASMIC_DOMAIN (PHOBIUS); TRANSMEMBRANE (PHOBIUS); TMhelix (TMHMM)	1410.96	53.8508	2092.53	Decreased in leaf
Locus_14956_Transcript_1/1_Confidence_1.000_Length_405	h42_wheat ame: full=histone h4 variant th091	P62786	1.11e-50	0.998	histone h4	ACG30677	1.55e-49	5	C:nucleosome; F:DNA binding; C:nucleus; P:nucleosome assembly; F:protein heterodimerization activity	---NA---	IPR001951 (PRINTS); IPR001951 (SMART); IPR007125 (PFAM); IPR009072 (G3DSA:1.10.20.GENE3D); PTHR10484 (PANTHER); IPR019809 (PROSITE_PATTERNS); IPR009072 (SUPERFAMILY)	1388.81	6.98066	679.472	Decreased in leaf
Locus_17405_Transcript_5/5_Confidence_0.733_Length_2295	cdca7_bovin ame: full=cell division cycle-associated protein 7	Q32PH1	6.36e-20	0.5914	zinc-finger domain of monoamine-oxidase a repressor r1 isoform 5	XP_002516741	3.05e-80	3	C:nucleolus; P:positive regulation of cell proliferation; C:cytoplasm	-	Coil (COILS); Coil (COILS); IPR018500 (SMART); IPR018866 (PFAM); PTHR31169 (PANTHER); PTHR31169:SF1 (PANTHER); IPR018501 (PROSITE_PROFILES)	1386.88	25.9282	689.494	Decreased in leaf
Locus_16468_Transcript_3/3_Confidence_0.812_Length_2965	arfe_arath ame: full=auxin response factor 5 ame: full=auxin-responsive protein iaa24 ame: full=transcription factor monopteros	P93024	0	0.796	auxin response factor 5	CBI19831	0	5	F:DNA binding; C:nucleus; P:regulation of transcription, DNA-dependent; P:response to hormone stimulus; F:protein dimerization activity	---NA---	IPR003340 (SMART); IPR003311 (PFAM); IPR015300 (G3DSA:2.40.330.GENE3D); IPR003340 (PFAM); IPR010525 (PFAM); PTHR31384 (PANTHER); IPR003340 (PROSITE_PROFILES); IPR011525 (PROSITE_PROFILES); IPR015300 (SUPERFAMILY); SSF54277 (SUPERFAMILY)	1374.36	43.8785	1076.33	Decreased in leaf
Locus_4010_Transcript_2/2_Confidence_0.857_Length_563	h32_pea ame: full=histone	P68427	5.37e-73	0.988	histone h3	AAV65112	5.3e-72	4	C:nucleosome; F:DNA binding; P:nucleosome assembly; F:protein heterodimerization activity	---NA---	IPR000164 (PRINTS); IPR000164 (SMART); IPR007125 (PFAM); IPR009072 (G3DSA:1.10.20.GENE3D); IPR000164 (PANTHER); IPR000164 (PROSITE_PATTERNS); IPR000164 (PROSITE_PATTERNS); IPR009072 (SUPERFAMILY)	1371.47	17.9503	993.152	Decreased in leaf
Locus_6342_Transcript_7/7_Confidence_0.364_Length_1309	cmt3_arath ame: full=dna (cytosine-5)-methyltransferase cmt3 ame: full=chromomethylase 3 ame: full=protein chromomethylase 3	Q94F88	3.56e-73	0.5933	dna (cytosine-5)-methyltransferase cmt3-like	XP_002283355	1.25e-105	3	F:DNA binding; F:methyltransferase activity; P:DNA methylation	---NA---	IPR001025 (SMART); G3DSA:3.40.50.150 (GENE3D); IPR001025 (PFAM); IPR001525 (PANTHER); IPR001025 (PROSITE_PROFILES); SSF53335 (SUPERFAMILY)	1362.8	50.8591	788.709	Decreased in leaf
Locus_2394_Transcript_1/2_Confidence_0.667_Length_1233	eb1c_arath ame: full=microtubule-associated protein rp eb family member 1c ame: full=apc-binding protein eb1c ame: full=end-binding protein 1c short= 1c ame: full=protein ateb1 homolog 1 short= 1h1	Q9FGQ6	2.42e-138	0.58	microtubule-associated protein rp eb family member 1c-like	EOX91547	6.13e-158	16	P:mitotic cell cycle; P:regulation of microtubule polymerization; C:microtubule organizing center; P:cytokinesis by cell plate formation; P:positive gravitropism; C:phragmoplast; C:cell wall; C:nucleolus; P:thigmotropism; F:microtubule binding; P:cortical cytoskeleton organization; P:vegetative to reproductive phase transition of meristem; P:histone phosphorylation; C:spindle microtubule; C:prepr…	-	no IPS match	1356.06	39.8895	744.613	Decreased in leaf
Locus_15802_Transcript_1/1_Confidence_1.000_Length_1420	ccn1_antma ame: full=g2 mitotic-specific cyclin-1	P34800	3.22e-158	0.684	b-type cyclin	XP_004249127	3.1e-162	18	P:system development; P:microtubule cytoskeleton organization; P:meiosis I; P:response to gamma radiation; F:protein kinase binding; P:regulation of cell growth; P:post-embryonic development; P:cell division; P:regulation of nucleobase-containing compound metabolic process; C:cytoplasm; P:regulation of cell cycle process; P:regulation of cyclin-dependent protein serine/threonine kinase activity; …	-	no IPS match	1323.31	18.9475	630.366	Decreased in leaf
Locus_22244_Transcript_1/1_Confidence_1.000_Length_1934	y2837_arath ame: full=web family protein at2g38370	F4ISY0	1.16e-85	0.5363	web family protein at2g38370-like	XP_002266471	4.24e-141	7	P:multicellular organismal development; P:chloroplast relocation; C:intracellular part; P:protein modification by small protein conjugation or removal; P:anatomical structure development; P:regulation of biological process; P:single-organism developmental process	-	Coil (COILS); Coil (COILS); Coil (COILS); Coil (COILS); Coil (COILS); IPR008545 (PFAM); PTHR32054 (PANTHER); PTHR32054:SF0 (PANTHER)	1316.57	144.599	869.885	Decreased in leaf
Locus_6394_Transcript_7/8_Confidence_0.522_Length_2412	serk1_arath ame: full=somatic embryogenesis receptor kinase 1 short= 1 ame: full=somatic embryogenesis receptor-like kinase 1 flags: precursor	Q94AG2	0	0.792	somatic embryogenesis receptor kinase	ABS32233	0	14	P:tissue development; F:kinase activity; P:developmental growth involved in morphogenesis; P:defense response to virus; P:organ development; P:pollen maturation; P:microsporogenesis; P:brassinosteroid mediated signaling pathway; P:primary metabolic process; P:cellular component organization; P:macromolecule metabolic process; P:cell growth; F:receptor serine/threonine kinase binding; C:plasma mem…	-	no IPS match	1275.16	99.7238	965.091	Decreased in leaf
Locus_335_Transcript_3/3_Confidence_0.714_Length_2359	atk4_arath ame: full=kinesin-4 ame: full=kinesin-like protein d	O81635	1.13e-102	0.608	kinesin-related protein 2-like	XP_002280804	0	5	F:microtubule motor activity; F:microtubule binding; F:ATP binding; P:microtubule-based movement; C:kinesin complex	---NA---	Coil (COILS); Coil (COILS); IPR001752 (PRINTS); IPR001752 (SMART); IPR001752 (G3DSA:3.40.850.GENE3D); IPR001752 (PFAM); IPR027640 (PANTHER); IPR019821 (PROSITE_PATTERNS); IPR001752 (PROSITE_PROFILES); IPR027417 (SUPERFAMILY)	1272.27	21.9392	663.437	Decreased in leaf
Locus_2207_Transcript_1/1_Confidence_1.000_Length_1969	rfa1_human ame: full=replication protein a 70 kda dna-binding subunit short=rp-a p70 ame: full=replication factor a protein 1 short=rf-a protein 1 ame: full=single-stranded dna-binding protein	P27694	1.12e-81	0.53	replication factor a	XP_004236053	0	15	C:nuclear chromosome part; C:nucleoplasm; P:DNA-dependent DNA replication; P:mitotic cell cycle phase transition; P:heart development; P:DNA recombination; P:double-strand break repair; P:nucleotide-excision repair; C:protein complex; F:DNA binding; C:cytoskeleton; C:condensed chromosome; P:telomere maintenance; P:regulation of cellular process; P:macromolecular complex subunit organization	-	no IPS match	1260.71	21.9392	776.683	Decreased in leaf
Locus_3877_Transcript_3/3_Confidence_0.714_Length_1953	glgl1_betvu ame: full=glucose-1-phosphate adenylyltransferase large chloroplastic amyloplastic ame: full=adp-glucose pyrophosphorylase ame: full=adp-glucose synthase ame: full=agpase s ame: full=alpha-d-glucose-1-phosphate adenyl transferase flags: precursor	P55233	0	0.839	glucose-1-phosphate adenylyltransferase large chloroplastic amyloplastic-like	EMJ23720	0	2	F:glucose-1-phosphate adenylyltransferase activity; P:glycogen biosynthetic process	---NA---	IPR011831 (TIGRFAM); G3DSA:2.160.10.10 (GENE3D); G3DSA:3.90.550.10 (GENE3D); IPR005835 (PFAM); PTHR22572 (PANTHER); PTHR22572:SF10 (PANTHER); IPR005836 (PROSITE_PATTERNS); IPR005836 (PROSITE_PATTERNS); IPR005836 (PROSITE_PATTERNS); SSF53448 (SUPERFAMILY); IPR011004 (SUPERFAMILY)	1259.75	32.9088	1062.3	Decreased in leaf
Locus_20766_Transcript_2/2_Confidence_0.667_Length_768	fla7_arath ame: full=fasciclin-like arabinogalactan protein 7 flags: precursor	Q9SJ81	8.7e-71	0.595	fasciclin-like arabinogalactan protein	XP_002266937	5.04e-75	14	P:root development; P:sterol biosynthetic process; C:anchored to plasma membrane; C:plant-type cell wall; P:multidimensional cell growth; P:plant-type cell wall organization; P:regulation of meristem growth; P:response to salt stress; C:Golgi apparatus; P:acetyl-CoA metabolic process; P:secondary cell wall biogenesis; C:external side of plasma membrane; C:plasmodesma; P:brassinosteroid biosynthet…	-	IPR000782 (SMART); IPR000782 (G3DSA:2.30.180.GENE3D); IPR000782 (PFAM); PTHR32077:SF3 (PANTHER); PTHR32077 (PANTHER); SIGNAL_PEPTIDE_H_REGION (PHOBIUS); SIGNAL_PEPTIDE_N_REGION (PHOBIUS); NON_CYTOPLASMIC_DOMAIN (PHOBIUS); SIGNAL_PEPTIDE_C_REGION (PHOBIUS); SIGNAL_PEPTIDE (PHOBIUS); IPR000782 (PROSITE_PROFILES); SignalP-noTM (SIGNALP_GRAM_NEGATIVE); SignalP-noTM (SIGNALP_EUK); SignalP-TM (SIGNALP_…	1253.97	23.9337	1303.82	Decreased in leaf
Locus_14741_Transcript_3/3_Confidence_0.750_Length_1359	expa1_arath ame: full=expansin-a1 short= 1 ame: full=alpha-expansin-1 short=at-exp1 short= x1 ame: full=ath- lpha- flags: precursor	Q9C554	9.88e-111	0.868	expansin a1	AEX07594	1.11e-109	2	C:extracellular region; P:plant-type cell wall organization	---NA---	IPR007118 (PRINTS); IPR002963 (PRINTS); IPR007112 (SMART); IPR014733 (G3DSA:2.40.40.GENE3D); IPR007117 (PFAM); IPR007117 (G3DSA:2.60.40.GENE3D); IPR009009 (PFAM); PTHR31867 (PANTHER); IPR002963 (PTHR31867:PANTHER); TRANSMEMBRANE (PHOBIUS); NON_CYTOPLASMIC_DOMAIN (PHOBIUS); CYTOPLASMIC_DOMAIN (PHOBIUS); IPR007112 (PROSITE_PROFILES); IPR007117 (PROSITE_PROFILES); IPR009009 (SUPERFAMILY); IPR007117 …	1250.12	54.8481	679.472	Decreased in leaf
Locus_4488_Transcript_1/2_Confidence_0.750_Length_2867	mapt_arath ame: full=microtubule-associated protein tortifolia1 ame: full=microtubule-associated protein spiral2 ame: full=protein convoluta	Q9T041	1.59e-64	0.5	microtubule-associated protein tortifolia1-like	CBI24067	0	1	F:binding	---NA---	Coil (COILS); IPR011989 (G3DSA:1.25.10.GENE3D); PTHR31355 (PANTHER); PTHR31355:SF0 (PANTHER); IPR016024 (SUPERFAMILY)	1243.38	22.9365	709.537	Decreased in leaf
Locus_268_Transcript_6/6_Confidence_0.562_Length_1756	c93b1_glyec ame: full=licodione synthase ame: full= -flavanone 2-hydroxylase ame: full=cyp ge-5 ame: full=cytochrome p450 93b1 ame: full=flavone synthase ii	P93149	5.11e-175	0.654	flavone synthase ii	ADM67335	0	10	F:binding; P:positive gravitropism; P:root development; P:thalianol metabolic process; F:thalian-diol desaturase activity; P:isoflavonoid biosynthetic process; P:flavonol metabolic process; F:2-hydroxyisoflavanone synthase activity; C:membrane; C:endoplasmic reticulum	EC:1.14.13.86	CYTOPLASMIC_DOMAIN (PHOBIUS); SIGNAL_PEPTIDE_C_REGION (PHOBIUS); SIGNAL_PEPTIDE_N_REGION (PHOBIUS); TRANSMEMBRANE (PHOBIUS); SIGNAL_PEPTIDE_H_REGION (PHOBIUS); SIGNAL_PEPTIDE (PHOBIUS); NON_CYTOPLASMIC_DOMAIN (PHOBIUS)	1223.15	84.7652	1440.12	Decreased in leaf
Locus_11031_Transcript_6/6_Confidence_0.375_Length_1639	e133_arath ame: full=glucan endo- -beta-glucosidase 3 ame: full=(1-	Q9ZU91	7.41e-113	0.586	glucan endo- -beta-glucosidase 3-like	XP_002274828	0	2	P:carbohydrate metabolic process; F:hydrolase activity, hydrolyzing O-glycosyl compounds	---NA---	IPR012946 (SMART); IPR000490 (PFAM); IPR012946 (PFAM); IPR013781 (G3DSA:3.20.20.GENE3D); PTHR32227 (PANTHER); PTHR32227:SF19 (PANTHER); IPR000490 (PROSITE_PATTERNS); IPR017853 (SUPERFAMILY)	1221.22	151.58	1439.12	Decreased in leaf
Locus_4426_Transcript_1/1_Confidence_1.000_Length_1070	rfa2a_arath ame: full=replication protein a 32 kda subunit a short= 32a short=rp-a p32 a ame: full=dna replication protein a2 subunit a ame: full=protein suppressor of ros1 ame: full=replication factor a protein 2 a short= 2 a short=rf-a protein 2 a ame: full=replicon protein a2 a	Q9ZQ19	1.15e-57	0.5044	replication protein a 32 kda subunit a-like	XP_004136317	1.81e-90	1	F:nucleic acid binding	---NA---	IPR014646 (PIRSF); IPR004365 (PFAM); IPR012340 (G3DSA:2.40.50.GENE3D); IPR014892 (PFAM); IPR011991 (G3DSA:1.10.10.GENE3D); PTHR13989 (PANTHER); PTHR13989:SF7 (PANTHER); SSF46785 (SUPERFAMILY); IPR012340 (SUPERFAMILY)	1201.96	24.9309	971.104	Decreased in leaf
Locus_1079_Transcript_11/12_Confidence_0.487_Length_1887	---NA---	---NA---	---NA---	---NA---	unnamed protein product	CBI26558	3.54e-32	0	-	---NA---	Coil (COILS)	1194.26	27.9227	701.52	Decreased in leaf
Locus_2433_Transcript_9/13_Confidence_0.292_Length_2231	nek2_orysi ame: full=serine threonine-protein kinase nek2 short= ek2 ame: full= -related protein kinase 2	A2ZMH2	0	0.758	serine threonine protein kinase	EOY11110	0	3	P:protein phosphorylation; F:ATP binding; F:protein serine/threonine kinase activity	---NA---	IPR002290 (SMART); IPR000719 (PFAM); G3DSA:3.30.200.20 (GENE3D); G3DSA:1.10.510.10 (GENE3D); PTHR24362 (PANTHER); PTHR24362:SF76 (PANTHER); IPR017441 (PROSITE_PATTERNS); IPR008271 (PROSITE_PATTERNS); IPR000719 (PROSITE_PROFILES); IPR011009 (SUPERFAMILY)	1191.37	113.685	938.032	Decreased in leaf
Locus_1661_Transcript_2/6_Confidence_0.688_Length_1359	---NA---	---NA---	---NA---	---NA---	micronuclear linker histone poly	XP_002511539	1.35e-68	0	-	---NA---	Coil (COILS)	1182.7	45.8729	977.117	Decreased in leaf
Locus_1233_Transcript_1/2_Confidence_0.800_Length_2064	dim_pea ame: full=delta -sterol reductase ame: full=cell elongation protein diminuto	P93472	0	0.6629	cell elongation protein	BAE16980	0	24	F:flavin adenine dinucleotide binding; P:tissue development; P:plasminogen activation; P:negative regulation of apoptotic process; P:cellular membrane organization; F:delta24-sterol reductase activity; C:integral to membrane; P:cholesterol biosynthetic process; P:negative regulation of cysteine-type endopeptidase activity involved in apoptotic process; P:protein localization; F:UDP-N-acetylmurama…	EC:1.3.1.72; EC:1.1.1.158	no IPS match	1177.88	55.8453	944.045	Decreased in leaf
Locus_5727_Transcript_2/3_Confidence_0.600_Length_1932	sku5_arath ame: full=monocopper oxidase-like protein sku5 ame: full=skewed roots flags: precursor	Q9SU40	0	0.625	monocopper oxidase-like protein sku5-like	XP_002329905	0	3	F:copper ion binding; P:oxidation-reduction process; F:oxidoreductase activity	---NA---	IPR011707 (PFAM); IPR008972 (G3DSA:2.60.40.GENE3D); IPR008972 (G3DSA:2.60.40.GENE3D); IPR001117 (PFAM); IPR008972 (G3DSA:2.60.40.GENE3D); IPR011706 (PFAM); PTHR11709 (PANTHER); PTHR11709:SF21 (PANTHER); NON_CYTOPLASMIC_DOMAIN (PHOBIUS); TRANSMEMBRANE (PHOBIUS); NON_CYTOPLASMIC_DOMAIN (PHOBIUS); TRANSMEMBRANE (PHOBIUS); CYTOPLASMIC_DOMAIN (PHOBIUS); IPR008972 (SUPERFAMILY); IPR008972 (SUPERFAMILY)…	1159.59	63.8232	734.591	Decreased in leaf
Locus_6015_Transcript_5/5_Confidence_0.636_Length_1606	lanc2_mouse ame: full= -like protein 2 ame: full=testis-specific adriamycin sensitivity protein	Q9JJK2	6.26e-61	0.509	lanc-like protein 2-like	EOX92027	0	9	F:protein binding; C:intracellular membrane-bounded organelle; F:metal ion binding; C:cytoskeleton; P:signal transduction; C:plasma membrane; F:phosphatidylinositol phosphate binding; C:cytoplasmic part; P:metabolic process	-	IPR020464 (PRINTS); IPR007822 (PRINTS); IPR007822 (PFAM); PTHR12736 (PANTHER); PTHR12736:SF4 (PANTHER); SSF158745 (SUPERFAMILY)	1152.84	9.97238	847.837	Decreased in leaf
Locus_11830_Transcript_1/1_Confidence_1.000_Length_1241	ckb22_arath ame: full=cyclin-dependent kinase b2-2 short=cdkb2 2	Q8LG64	0	0.842	cyclin-dependent kinase b2-2-like	XP_002510736	0	3	P:protein phosphorylation; F:ATP binding; F:protein serine/threonine kinase activity	---NA---	IPR002290 (SMART); IPR000719 (PFAM); G3DSA:1.10.510.10 (GENE3D); G3DSA:3.30.200.20 (GENE3D); PTHR24056 (PANTHER); IPR008271 (PROSITE_PATTERNS); IPR017441 (PROSITE_PATTERNS); IPR000719 (PROSITE_PROFILES); IPR011009 (SUPERFAMILY)	1147.06	25.9282	747.62	Decreased in leaf
Locus_18100_Transcript_2/2_Confidence_0.667_Length_713	h2av3_orysj ame: full=probable histone h2a variant 3	Q84MP7	1.19e-66	0.958	histone h2a variant 1	EOX94606	2.05e-66	5	C:nucleus; C:nucleosome; P:nucleosome assembly; F:DNA binding; F:protein heterodimerization activity	---NA---	IPR002119 (PRINTS); IPR002119 (SMART); IPR007125 (PFAM); IPR009072 (G3DSA:1.10.20.GENE3D); PTHR23430 (PANTHER); IPR002119 (PROSITE_PATTERNS); IPR009072 (SUPERFAMILY)	1142.25	11.9669	822.782	Decreased in leaf
Locus_3045_Transcript_1/2_Confidence_0.500_Length_606	h32_pea ame: full=histone	P68427	1.37e-77	0.989	histone -like	EFB20850	1.79e-76	4	P:nucleosome assembly; C:nucleosome; F:DNA binding; F:protein heterodimerization activity	---NA---	IPR000164 (PRINTS); IPR000164 (SMART); IPR009072 (G3DSA:1.10.20.GENE3D); IPR007125 (PFAM); IPR000164 (PANTHER); IPR000164 (PROSITE_PATTERNS); IPR000164 (PROSITE_PATTERNS); IPR009072 (SUPERFAMILY)	1127.8	33.9061	987.139	Decreased in leaf
Locus_2732_Transcript_5/5_Confidence_0.400_Length_986	expa6_arath ame: full=expansin-a6 short= 6 ame: full=alpha-expansin-6 short=at-exp6 short= x6 ame: full=ath- lpha- flags: precursor	Q38865	5.68e-143	0.836	expansin	EMJ20033	6.21e-149	2	P:plant-type cell wall organization; C:extracellular region	---NA---	IPR002963 (PRINTS); IPR007118 (PRINTS); IPR007112 (SMART); IPR007117 (G3DSA:2.60.40.GENE3D); IPR014733 (G3DSA:2.40.40.GENE3D); IPR007117 (PFAM); IPR009009 (PFAM); PTHR31867 (PANTHER); IPR002963 (PTHR31867:PANTHER); TRANSMEMBRANE (PHOBIUS); CYTOPLASMIC_DOMAIN (PHOBIUS); NON_CYTOPLASMIC_DOMAIN (PHOBIUS); IPR007112 (PROSITE_PROFILES); IPR007117 (PROSITE_PROFILES); IPR009009 (SUPERFAMILY); IPR007117 …	1121.06	90.7486	1360.95	Decreased in leaf
Locus_2070_Transcript_1/1_Confidence_1.000_Length_1931	ehd1_mouse ame: full=eh domain-containing protein 1 ame: full=past homolog 1 short=mpast1	Q9WVK4	1.63e-152	0.72	eh domain-containing protein 1-like	XP_002264320	0	4	F:protein binding; F:calcium ion binding; F:GTPase activity; F:GTP binding	---NA---	Coil (COILS); IPR000261 (SMART); IPR002048 (SMART); IPR001401 (PFAM); IPR011992 (G3DSA:1.10.238.GENE3D); G3DSA:3.40.50.300 (GENE3D); PF12763 (PFAM); PTHR11216 (PANTHER); PTHR11216:SF31 (PANTHER); IPR002048 (PROSITE_PROFILES); IPR000261 (PROSITE_PROFILES); IPR002048 (PROSITE_PROFILES); SSF47473 (SUPERFAMILY); IPR027417 (SUPERFAMILY)	1120.1	38.8923	1179.56	Decreased in leaf
Locus_4707_Transcript_1/2_Confidence_0.857_Length_1622	fzr3_arath ame: full=protein fizzy-related 3 ame: full=cell cycle switch protein ccs52b	Q8LPL5	0	0.698	protein fizzy-related 3-like	XP_002283264	0	1	F:protein binding	---NA---	IPR001680 (SMART); IPR001680 (PFAM); IPR015943 (G3DSA:2.130.10.GENE3D); PTHR19918 (PANTHER); PTHR19918:SF0 (PANTHER); IPR019775 (PROSITE_PATTERNS); IPR019775 (PROSITE_PATTERNS); IPR001680 (PROSITE_PROFILES); IPR017986 (PROSITE_PROFILES); IPR001680 (PROSITE_PROFILES); IPR001680 (PROSITE_PROFILES); IPR017986 (SUPERFAMILY)	1115.28	15.9558	725.572	Decreased in leaf
Locus_7063_Transcript_3/3_Confidence_0.667_Length_3265	bame3_arath ame: full=leucine-rich repeat receptor-like serine threonine-protein kinase bam3 ame: full=protein barely any meristem 3 flags: precursor	O65440	0	0.643	leucine-rich repeat receptor-like serine threonine-protein kinase bam3-like	XP_002304615	0	4	P:protein phosphorylation; F:ATP binding; F:protein binding; F:protein serine/threonine kinase activity	---NA---	IPR003591 (SMART); IPR002290 (SMART); G3DSA:1.10.510.10 (GENE3D); PF13855 (PFAM); G3DSA:3.80.10.10 (GENE3D); IPR013210 (PFAM); IPR000719 (PFAM); IPR013320 (G3DSA:2.60.120.GENE3D); PF13516 (PFAM); IPR001611 (PFAM); G3DSA:3.30.200.20 (GENE3D); PTHR24420:SF445 (PANTHER); PTHR24420 (PANTHER); IPR008271 (PROSITE_PATTERNS); SIGNAL_PEPTIDE_N_REGION (PHOBIUS); NON_CYTOPLASMIC_DOMAIN (PHOBIUS); SIGNAL_PEP…	1075.79	132.633	983.13	Decreased in leaf
Locus_7399_Transcript_7/7_Confidence_0.684_Length_3072	---NA---	---NA---	---NA---	---NA---	transducin wd40 repeat-like superfamily isoform 1	XP_004247932	0	0	-	---NA---	SIGNAL_PEPTIDE_N_REGION (PHOBIUS); NON_CYTOPLASMIC_DOMAIN (PHOBIUS); SIGNAL_PEPTIDE_C_REGION (PHOBIUS); SIGNAL_PEPTIDE (PHOBIUS); SIGNAL_PEPTIDE_H_REGION (PHOBIUS)	1071.94	27.9227	544.179	Decreased in leaf
Locus_14968_Transcript_3/3_Confidence_0.600_Length_1742	cca11_arath ame: full=cyclin-a1-1 ame: full=g2 mitotic-specific cyclin-a1-1 short= 1 1	Q9C6Y3	0	0.695	mitotic cyclin a2-type	XP_002284567	0	3	F:protein kinase binding; P:regulation of cyclin-dependent protein serine/threonine kinase activity; C:nucleus	---NA---	IPR014400 (PIRSF); IPR013763 (SMART); IPR013763 (G3DSA:1.10.472.GENE3D); IPR004367 (PFAM); IPR013763 (G3DSA:1.10.472.GENE3D); IPR006671 (PFAM); PTHR10177 (PANTHER); PTHR10177:SF49 (PANTHER); IPR006671 (PROSITE_PATTERNS); IPR013763 (SUPERFAMILY); IPR013763 (SUPERFAMILY)	1071.94	14.9586	772.674	Decreased in leaf
Locus_4216_Transcript_2/2_Confidence_0.750_Length_1226	cdc2c_antma ame: full=cell division control protein 2 homolog c	Q38774	0	0.835	cell cycle-dependent kinase b1 1	AAL47482	0	3	P:protein phosphorylation; F:ATP binding; F:protein serine/threonine kinase activity	---NA---	IPR002290 (SMART); G3DSA:3.30.200.20 (GENE3D); IPR000719 (PFAM); G3DSA:1.10.510.10 (GENE3D); PTHR24056 (PANTHER); IPR008271 (PROSITE_PATTERNS); IPR017441 (PROSITE_PATTERNS); IPR000719 (PROSITE_PROFILES); IPR011009 (SUPERFAMILY)	1059.42	28.9199	725.572	Decreased in leaf
Locus_3562_Transcript_1/1_Confidence_1.000_Length_3034	arfe_arath ame: full=auxin response factor 5 ame: full=auxin-responsive protein iaa24 ame: full=transcription factor monopteros	P93024	0	0.81	auxin response factor 5-like	XP_003634382	0	21	P:gene silencing by RNA; P:flower development; P:root development; P:auxin mediated signaling pathway; P:covalent chromatin modification; P:phyllome development; P:shoot system morphogenesis; P:epidermal cell differentiation; P:post-embryonic morphogenesis; P:chromatin silencing; F:protein dimerization activity; P:cell development; P:xylem and phloem pattern formation; P:meristem development; P:a…	-	no IPS match	1055.57	73.7956	641.39	Decreased in leaf
Locus_10734_Transcript_1/2_Confidence_0.750_Length_1159	iaa9_arath ame: full=auxin-responsive protein iaa9 ame: full=indoleacetic acid-induced protein 9	Q38827	2.45e-81	0.612	aux iaa protein	AEV89794	2.81e-101	3	P:regulation of transcription, DNA-dependent; C:nucleus; F:protein dimerization activity	---NA---	IPR003311 (PFAM); PTHR31734:SF0 (PANTHER); PTHR31734 (PANTHER); IPR011525 (PROSITE_PROFILES); SSF54277 (SUPERFAMILY)	1054.61	60.8315	602.305	Decreased in leaf
Locus_218_Transcript_3/3_Confidence_0.750_Length_1195	hip26_arath ame: full=heavy metal-associated isoprenylated plant protein 26 short= 26 ame: full=farnesylated protein 6 short= 6 flags: precursor	Q9SZN7	1.68e-10	0.75	heavy-metal-associated domain-containing protein	NP_001189822	1.07e-30	2	P:metal ion transport; F:metal ion binding	---NA---	IPR006121 (PFAM); G3DSA:3.30.70.100 (GENE3D); PTHR22814:SF33 (PANTHER); PTHR22814 (PANTHER); IPR006121 (PROSITE_PROFILES); IPR006121 (SUPERFAMILY)	1045.94	16.953	614.331	Decreased in leaf
Locus_5610_Transcript_7/7_Confidence_0.533_Length_2118	---NA---	---NA---	---NA---	---NA---	rna binding	CBI36980	2.04e-41	0	-	---NA---	TRANSMEMBRANE (PHOBIUS); CYTOPLASMIC_DOMAIN (PHOBIUS); NON_CYTOPLASMIC_DOMAIN (PHOBIUS)	1039.2	14.9586	631.368	Decreased in leaf
Locus_3550_Transcript_1/2_Confidence_0.727_Length_2634	4)-beta-d-galactanase flags: precursor	Q9SCV9	0	0.799	beta-galactosidase 3-like	XP_002274449	0	2	P:carbohydrate metabolic process; F:hydrolase activity, hydrolyzing O-glycosyl compounds	---NA---	IPR001944 (PRINTS); IPR013781 (G3DSA:3.20.20.GENE3D); IPR001944 (PFAM); IPR008979 (G3DSA:2.60.120.GENE3D); IPR001944 (PANTHER); PTHR23421:SF2 (PANTHER); IPR019801 (PROSITE_PATTERNS); TRANSMEMBRANE (PHOBIUS); NON_CYTOPLASMIC_DOMAIN (PHOBIUS); CYTOPLASMIC_DOMAIN (PHOBIUS); IPR008979 (SUPERFAMILY); IPR008979 (SUPERFAMILY); IPR017853 (SUPERFAMILY)	1035.34	41.884	928.01	Decreased in leaf
Locus_22386_Transcript_3/3_Confidence_0.714_Length_1087	y4466_arath ame: full=zf-hd homeobox protein at4g24660 short= -22	Q9SB61	7.59e-49	0.56	zf-hd homeobox protein at4g24660-like	EOY14783	5.06e-64	1	F:DNA binding	---NA---	IPR006456 (TIGRFAM); IPR006456 (PFAM); IPR006455 (TIGRFAM); IPR009057 (G3DSA:1.10.10.GENE3D); PTHR31948 (PANTHER); PTHR31948:SF0 (PANTHER); IPR006456 (PROSITE_PROFILES); IPR009057 (SUPERFAMILY)	1030.53	8.97514	660.431	Decreased in leaf
Locus_12895_Transcript_1/7_Confidence_0.571_Length_1658	hsbh1_soybn ame: full=homeobox protein sbh1	P46608	1.24e-127	0.727	knotted1-like protein	CAD58394	0	4	F:sequence-specific DNA binding transcription factor activity; P:regulation of transcription, DNA-dependent; F:sequence-specific DNA binding; C:nucleus	---NA---	IPR001356 (SMART); IPR005540 (PFAM); IPR008422 (PFAM); IPR005541 (PFAM); IPR009057 (G3DSA:1.10.10.GENE3D); IPR005539 (PFAM); PTHR11850 (PANTHER); IPR017970 (PROSITE_PATTERNS); IPR005539 (PROSITE_PROFILES); IPR001356 (PROSITE_PROFILES); IPR009057 (SUPERFAMILY)	1014.16	0.997238	1293.8	Decreased in leaf
Locus_2160_Transcript_1/2_Confidence_0.833_Length_1924	3)-beta-glucan endohydrolase short=(1-	Q93Z08	0	0.602	glucan endo- -beta-glucosidase 6-like	XP_002331390	0	2	P:carbohydrate metabolic process; F:hydrolase activity, hydrolyzing O-glycosyl compounds	---NA---	IPR012946 (SMART); IPR013781 (G3DSA:3.20.20.GENE3D); IPR000490 (PFAM); IPR012946 (PFAM); PTHR32227:SF28 (PANTHER); PTHR32227 (PANTHER); IPR000490 (PROSITE_PATTERNS); SIGNAL_PEPTIDE_C_REGION (PHOBIUS); SIGNAL_PEPTIDE (PHOBIUS); SIGNAL_PEPTIDE_H_REGION (PHOBIUS); SIGNAL_PEPTIDE_N_REGION (PHOBIUS); NON_CYTOPLASMIC_DOMAIN (PHOBIUS); SignalP-noTM (SIGNALP_EUK); IPR017853 (SUPERFAMILY); TMhelix (TMHMM)	1013.19	119.669	777.685	Decreased in leaf
Locus_2579_Transcript_3/3_Confidence_0.714_Length_859	serk1_arath ame: full=somatic embryogenesis receptor kinase 1 short= 1 ame: full=somatic embryogenesis receptor-like kinase 1 flags: precursor	Q94AG2	8.24e-67	0.663	serine-threonine protein plant-	XP_002263688	1.41e-112	1	F:protein binding	---NA---	PR00019 (PRINTS); G3DSA:3.80.10.10 (GENE3D); IPR013210 (PFAM); IPR001611 (PFAM); PTHR24420 (PANTHER); SignalP-noTM (SIGNALP_EUK); SSF52058 (SUPERFAMILY)	1011.27	43.8785	771.672	Decreased in leaf
Locus_2975_Transcript_2/4_Confidence_0.667_Length_3176	nack1_tobac ame: full=kinesin-like protein nack1 ame: full=npk1-activating kinesin 1	Q8S950	0	0.667	nack1_tobac ame: full=kinesin-like protein nack1 ame: full=npk1-activating kinesin 1	Q8S950	0	5	P:microtubule-based movement; F:microtubule binding; F:ATP binding; F:microtubule motor activity; C:kinesin complex	---NA---	Coil (COILS); Coil (COILS); Coil (COILS); IPR001752 (PRINTS); IPR001752 (SMART); IPR001752 (G3DSA:3.40.850.GENE3D); IPR021881 (PFAM); IPR001752 (PFAM); PTHR24115:SF79 (PANTHER); IPR027640 (PANTHER); IPR019821 (PROSITE_PATTERNS); IPR001752 (PROSITE_PROFILES); IPR027417 (SUPERFAMILY)	1009.34	23.9337	572.24	Decreased in leaf
Locus_1307_Transcript_6/6_Confidence_0.429_Length_1120	aur1_arath ame: full=serine threonine-protein kinase aurora-1 short= ur1 ame: full=aurora-like kinase 1	Q9M077	0	0.817	serine threonine-protein	XP_002516494	0	3	F:ATP binding; P:protein phosphorylation; F:protein serine/threonine kinase activity	---NA---	IPR002290 (SMART); G3DSA:1.10.510.10 (GENE3D); G3DSA:3.30.200.20 (GENE3D); IPR000719 (PFAM); PTHR24350 (PANTHER); IPR008271 (PROSITE_PATTERNS); IPR000719 (PROSITE_PROFILES); IPR011009 (SUPERFAMILY)	1000.67	26.9254	754.635	Decreased in leaf
Locus_6155_Transcript_4/4_Confidence_0.625_Length_1618	iqd1_arath ame: full=protein iq-domain 1	Q9SF32	7.88e-22	0.6	calmodulin binding	XP_004292798	2.23e-141	1	F:protein binding	---NA---	IPR000048 (SMART); IPR000048 (PFAM); PTHR32295:SF0 (PANTHER); PTHR32295 (PANTHER); IPR000048 (PROSITE_PROFILES); IPR000048 (PROSITE_PROFILES)	998.746	12.9641	535.159	Decreased in leaf
Locus_22823_Transcript_3/3_Confidence_0.750_Length_1957	y5720_arath ame: full=probable inactive receptor kinase at5g67200 flags: precursor	Q93Y06	0	0.534	probable inactive receptor kinase at5g67200-like	XP_004238131	0	4	F:protein binding; F:protein kinase activity; F:ATP binding; P:protein phosphorylation	---NA---	IPR001611 (PFAM); G3DSA:1.10.510.10 (GENE3D); PF13855 (PFAM); G3DSA:3.30.200.20 (GENE3D); IPR000719 (PFAM); G3DSA:3.80.10.10 (GENE3D); PTHR24420:SF445 (PANTHER); PTHR24420 (PANTHER); NON_CYTOPLASMIC_DOMAIN (PHOBIUS); TRANSMEMBRANE (PHOBIUS); TRANSMEMBRANE (PHOBIUS); CYTOPLASMIC_DOMAIN (PHOBIUS); NON_CYTOPLASMIC_DOMAIN (PHOBIUS); IPR001611 (PROSITE_PROFILES); IPR001611 (PROSITE_PROFILES); IPR00161…	970.815	27.9227	878.904	Decreased in leaf
Locus_358_Transcript_5/5_Confidence_0.667_Length_1012	sdr1_picab ame: full=short-chain type dehydrogenase reductase	Q08632	1.67e-92	0.56	short-chain type dehydrogenase reductase-like	XP_004241564	9.58e-121	9	P:xanthone-containing compound biosynthetic process; P:cellular response to farnesol; P:sterigmatocystin biosynthetic process; C:peroxisome; F:oxidoreductase activity, acting on the CH-OH group of donors, NAD or NADP as acceptor; F:versicolorin reductase activity; P:very long-chain fatty acid catabolic process; P:oxidation-reduction process; P:monodictyphenone biosynthetic process	EC:1.1.1.0	no IPS match	963.111	101.718	844.83	Decreased in leaf
Locus_3087_Transcript_2/5_Confidence_0.467_Length_2247	y1534_arath ame: full=probable lrr receptor-like serine threonine-protein kinase at1g53420 flags: precursor	C0LGG7	6.14e-45	0.55	lrr receptor-like serine threonine-protein kinase gso1-like	XP_004234946	0	3	P:protein phosphorylation; F:protein kinase activity; F:ATP binding	---NA---	IPR013320 (G3DSA:2.60.120.GENE3D); IPR001245 (PFAM); IPR013210 (PFAM); G3DSA:3.30.200.20 (GENE3D); G3DSA:3.80.10.10 (GENE3D); G3DSA:1.10.510.10 (GENE3D); PF13855 (PFAM); PTHR24420 (PANTHER); PTHR24420:SF463 (PANTHER); SIGNAL_PEPTIDE_H_REGION (PHOBIUS); SIGNAL_PEPTIDE_N_REGION (PHOBIUS); SIGNAL_PEPTIDE_C_REGION (PHOBIUS); CYTOPLASMIC_DOMAIN (PHOBIUS); TRANSMEMBRANE (PHOBIUS); SIGNAL_PEPTIDE (PHOBI…	963.111	100.721	1152.5	Decreased in leaf
Locus_5562_Transcript_5/5_Confidence_0.692_Length_1859	3)-beta-glucan endohydrolase short=(1-	Q9ZU91	0	0.659	glucan endo- -beta-glucosidase 3-like	CBI26850	0	2	P:carbohydrate metabolic process; F:hydrolase activity, hydrolyzing O-glycosyl compounds	---NA---	IPR012946 (SMART); IPR012946 (PFAM); IPR000490 (PFAM); IPR013781 (G3DSA:3.20.20.GENE3D); PTHR32227 (PANTHER); PTHR32227:SF31 (PANTHER); IPR000490 (PROSITE_PATTERNS); CYTOPLASMIC_DOMAIN (PHOBIUS); SIGNAL_PEPTIDE (PHOBIUS); SIGNAL_PEPTIDE_C_REGION (PHOBIUS); SIGNAL_PEPTIDE_H_REGION (PHOBIUS); SIGNAL_PEPTIDE_N_REGION (PHOBIUS); NON_CYTOPLASMIC_DOMAIN (PHOBIUS); TRANSMEMBRANE (PHOBIUS); SignalP-noTM …	959.258	27.9227	953.065	Decreased in leaf
Locus_5210_Transcript_7/7_Confidence_0.647_Length_1752	c78a4_pinra ame: full=cytochrome p450 78a4	O65012	2.97e-170	0.587	cytochrome p450 78a4-like	EMJ11096	0	12	P:positive regulation of cell division; C:membrane; C:intracellular membrane-bounded organelle; P:response to organic substance; P:response to UV; P:response to metal ion; P:inflorescence development; P:leaf development; P:regulation of timing of organ formation; F:binding; F:oxidoreductase activity, acting on paired donors, with incorporation or reduction of molecular oxygen, NAD(P)H as one dono…	EC:1.14.13.0	no IPS match	958.295	28.9199	758.644	Decreased in leaf
Locus_7964_Transcript_7/7_Confidence_0.435_Length_1737	pel15_arath ame: full=probable pectate lyase 15 ame: full=pectate lyase a11 flags: precursor	Q944R1	0	0.851	probable pectate lyase 15-like	XP_002297822	0	17	P:multidimensional cell growth; P:root hair elongation; P:polysaccharide biosynthetic process; P:cell tip growth; P:regulation of meristem growth; P:auxin polar transport; P:regulation of cell size; P:xylem development; P:anthocyanin accumulation in tissues in response to UV light; F:pectate lyase activity; P:plant-type cell wall organization; C:extracellular region; P:plant-type cell wall biogen…	EC:4.2.2.2	no IPS match	958.295	14.9586	724.57	Decreased in leaf
Locus_1984_Transcript_3/3_Confidence_0.600_Length_2338	pin1c_orysj ame: full=probable auxin efflux carrier component 1c ame: full= 1c	Q67UL3	0	0.698	auxin efflux carrier component	BAH47609	0	2	C:integral to membrane; P:transmembrane transport	---NA---	IPR004776 (PFAM); IPR014024 (TIGRFAM); PTHR31752:SF0 (PANTHER); PTHR31752 (PANTHER); NON_CYTOPLASMIC_DOMAIN (PHOBIUS); TRANSMEMBRANE (PHOBIUS); CYTOPLASMIC_DOMAIN (PHOBIUS); TRANSMEMBRANE (PHOBIUS); TRANSMEMBRANE (PHOBIUS); TRANSMEMBRANE (PHOBIUS); NON_CYTOPLASMIC_DOMAIN (PHOBIUS); NON_CYTOPLASMIC_DOMAIN (PHOBIUS); NON_CYTOPLASMIC_DOMAIN (PHOBIUS); TRANSMEMBRANE (PHOBIUS); TRANSMEMBRANE (PHOBIUS)…	955.406	10.9696	470.018	Decreased in leaf
Locus_6733_Transcript_1/1_Confidence_1.000_Length_1583	scp18_arath ame: full=serine carboxypeptidase-like 18 flags: precursor	Q9C7Z9	4.11e-118	0.598	serine carboxypeptidase-like 18-like	XP_004248778	2.14e-143	2	F:serine-type carboxypeptidase activity; P:proteolysis	---NA---	IPR001563 (PRINTS); IPR001563 (PFAM); G3DSA:3.40.50.1820 (GENE3D); IPR001563 (PANTHER); PTHR11802:SF7 (PANTHER); SIGNAL_PEPTIDE_H_REGION (PHOBIUS); SIGNAL_PEPTIDE_N_REGION (PHOBIUS); NON_CYTOPLASMIC_DOMAIN (PHOBIUS); SIGNAL_PEPTIDE (PHOBIUS); SIGNAL_PEPTIDE_C_REGION (PHOBIUS); SignalP-noTM (SIGNALP_EUK); SSF53474 (SUPERFAMILY)	947.701	16.953	614.331	Decreased in leaf
Locus_2460_Transcript_5/8_Confidence_0.685_Length_711	pcna_tobac ame: full=proliferating cell nuclear antigen short=pcna	O82797	1.8e-126	0.963	proliferating cell nuclear antigen	O82797	9.81e-125	4	P:regulation of DNA replication; F:DNA binding; C:PCNA complex; F:DNA polymerase processivity factor activity	---NA---	IPR000730 (PRINTS); G3DSA:3.70.10.10 (GENE3D); IPR022648 (PFAM); IPR022649 (PFAM); IPR000730 (TIGRFAM); IPR000730 (PANTHER); PTHR11352:SF0 (PANTHER); IPR022659 (PROSITE_PATTERNS); IPR022659 (PROSITE_PATTERNS); SIGNAL_PEPTIDE_C_REGION (PHOBIUS); SIGNAL_PEPTIDE_N_REGION (PHOBIUS); SIGNAL_PEPTIDE (PHOBIUS); NON_CYTOPLASMIC_DOMAIN (PHOBIUS); SIGNAL_PEPTIDE_H_REGION (PHOBIUS); SSF55979 (SUPERFAMILY); …	945.775	14.9586	594.287	Decreased in leaf
Locus_1808_Transcript_2/2_Confidence_0.833_Length_2219	tmkl1_arath ame: full= kinase-like protein tmkl1 flags: precursor	P33543	0	0.52	kinase-like protein tmkl1-like	XP_002264706	0	3	F:protein kinase activity; P:protein phosphorylation; F:ATP binding	---NA---	G3DSA:3.30.200.20 (GENE3D); G3DSA:3.80.10.10 (GENE3D); G3DSA:1.10.510.10 (GENE3D); PF13855 (PFAM); IPR001245 (PFAM); PTHR24420 (PANTHER); PTHR24420:SF445 (PANTHER); CYTOPLASMIC_DOMAIN (PHOBIUS); NON_CYTOPLASMIC_DOMAIN (PHOBIUS); TRANSMEMBRANE (PHOBIUS); IPR000719 (PROSITE_PROFILES); SSF52058 (SUPERFAMILY); IPR011009 (SUPERFAMILY); TMhelix (TMHMM)	938.07	136.622	1133.46	Decreased in leaf
Locus_15524_Transcript_5/10_Confidence_0.667_Length_1405	hip26_arath ame: full=heavy metal-associated isoprenylated plant protein 26 short= 26 ame: full=farnesylated protein 6 short= 6 flags: precursor	Q9SZN7	8.98e-06	0.66	heavy metal transport detoxification superfamily protein isoform 1	CBI26922	2.12e-44	2	F:metal ion binding; P:metal ion transport	---NA---	IPR006121 (PFAM); G3DSA:3.30.70.100 (GENE3D); PTHR22814:SF33 (PANTHER); PTHR22814 (PANTHER); IPR006121 (PROSITE_PROFILES); IPR006121 (SUPERFAMILY)	933.254	3.98895	750.626	Decreased in leaf
Locus_15435_Transcript_3/3_Confidence_0.667_Length_1196	grf5_arath ame: full=growth-regulating factor 5 short= 5 ame: full=transcription activator grf5	Q8L8A6	4.26e-52	0.635	growth-regulating factor 5-like	CBI27820	2.8e-87	4	F:hydrolase activity, acting on acid anhydrides, in phosphorus-containing anhydrides; C:nucleus; P:regulation of transcription, DNA-dependent; F:ATP binding	---NA---	IPR014978 (SMART); IPR014977 (PFAM); IPR014978 (PFAM); PTHR31602:SF1 (PANTHER); PTHR31602 (PANTHER); IPR014977 (PROSITE_PROFILES); IPR014978 (PROSITE_PROFILES)	910.139	58.837	680.474	Decreased in leaf
Locus_18288_Transcript_2/2_Confidence_0.750_Length_2220	pin1_orysj ame: full=auxin efflux carrier component 1 ame: full=ethylene-insensitive root 1 homolog ame: full= 1	Q5SMQ9	0	0.699	auxin:hydrogen symporter transporter	BAH47607	0	2	C:integral to membrane; P:transmembrane transport	---NA---	IPR004776 (PFAM); IPR014024 (TIGRFAM); PTHR31752 (PANTHER); PTHR31752:SF0 (PANTHER); NON_CYTOPLASMIC_DOMAIN (PHOBIUS); TRANSMEMBRANE (PHOBIUS); NON_CYTOPLASMIC_DOMAIN (PHOBIUS); NON_CYTOPLASMIC_DOMAIN (PHOBIUS); CYTOPLASMIC_DOMAIN (PHOBIUS); TRANSMEMBRANE (PHOBIUS); TRANSMEMBRANE (PHOBIUS); TRANSMEMBRANE (PHOBIUS); NON_CYTOPLASMIC_DOMAIN (PHOBIUS); TRANSMEMBRANE (PHOBIUS); TRANSMEMBRANE (PHOBIUS)…	909.176	103.713	899.95	Decreased in leaf
Locus_1026_Transcript_6/7_Confidence_0.526_Length_1344	myb4_orysj ame: full=myb-related protein myb4 ame: full= yb4 ame: full=transcription factor rltr1	Q7XBH4	2.84e-51	0.781	transcription repressor myb6	XP_002267986	1.75e-59	2	F:chromatin binding; F:DNA binding	---NA---	IPR001005 (SMART); IPR009057 (G3DSA:1.10.10.GENE3D); IPR009057 (G3DSA:1.10.10.GENE3D); IPR001005 (PFAM); PTHR10641:SF203 (PANTHER); PTHR10641 (PANTHER); IPR017930 (PROSITE_PROFILES); IPR017930 (PROSITE_PROFILES); IPR009057 (SUPERFAMILY)	896.656	109.696	874.895	Decreased in leaf
Locus_1225_Transcript_7/9_Confidence_0.182_Length_377	---NA---	---NA---	---NA---	---NA---	protein	ABA26975	1.94e-54	0	-	---NA---	TRANSMEMBRANE (PHOBIUS); NON_CYTOPLASMIC_DOMAIN (PHOBIUS); NON_CYTOPLASMIC_DOMAIN (PHOBIUS); CYTOPLASMIC_DOMAIN (PHOBIUS); TRANSMEMBRANE (PHOBIUS); TRANSMEMBRANE (PHOBIUS); CYTOPLASMIC_DOMAIN (PHOBIUS); TMhelix (TMHMM); TMhelix (TMHMM); TMhelix (TMHMM)	875.468	18.9475	634.374	Decreased in leaf
Locus_9199_Transcript_3/3_Confidence_0.714_Length_1543	---NA---	---NA---	---NA---	---NA---	uveal autoantigen with coiled-coil domains and ankyrin repeats isoform 1	XP_004242709	7.39e-147	0	-	---NA---	no IPS match	870.652	26.9254	594.287	Decreased in leaf
Locus_2183_Transcript_6/6_Confidence_0.600_Length_1663	ea6_arath ame: full=probable glucan endo- -beta-glucosidase a6 ame: full=(1-	Q06915	4.62e-172	0.591	probable glucan endo- -beta-glucosidase a6-like	XP_004492271	0	13	P:cellular macromolecule metabolic process; P:pollen exine formation; P:gene silencing; P:embryo development ending in seed dormancy; C:anchored to plasma membrane; C:plant-type cell wall; P:nucleic acid metabolic process; P:covalent chromatin modification; P:macromolecule modification; F:hydrolase activity, hydrolyzing O-glycosyl compounds; P:shoot system development; P:regulation of cellular pr…	EC:3.2.1.0	TMhelix (TMHMM)	855.242	67.8122	1144.48	Decreased in leaf
Locus_3148_Transcript_4/4_Confidence_0.733_Length_719	h2av3_orysj ame: full=probable histone h2a variant 3	Q84MP7	1.75e-66	0.945	probable histone h2a variant 3-like	XP_004247205	5.75e-66	5	F:DNA binding; C:nucleus; C:nucleosome; P:nucleosome assembly; F:protein heterodimerization activity	---NA---	IPR002119 (PRINTS); IPR002119 (SMART); IPR009072 (G3DSA:1.10.20.GENE3D); IPR007125 (PFAM); PTHR23430 (PANTHER); IPR002119 (PROSITE_PATTERNS); IPR009072 (SUPERFAMILY)	851.39	12.9641	515.116	Decreased in leaf
Locus_4940_Transcript_3/3_Confidence_0.600_Length_696	thnl2_arath ame: full=thionin-like protein 2 flags: precursor	A8MRP4	1.93e-09	0.55	thionin-like protein 2-like	XP_004241726	1.55e-25	2	P:defense response; C:extracellular region	---NA---	no IPS match	849.464	2.99171	501.086	Decreased in leaf
Locus_16541_Transcript_1/2_Confidence_0.667_Length_1361	gata8_arath ame: full=gata transcription factor 8	Q9SV30	5.61e-35	0.687	gata transcription factor 11-like	CAC28528	1.73e-50	6	P:circadian rhythm; F:sequence-specific DNA binding transcription factor activity; F:transcription regulatory region DNA binding; C:nucleus; P:seed germination; P:response to light stimulus	-	NON_CYTOPLASMIC_DOMAIN (PHOBIUS); TRANSMEMBRANE (PHOBIUS); CYTOPLASMIC_DOMAIN (PHOBIUS); TMhelix (TMHMM)	844.648	87.7569	642.392	Decreased in leaf
Locus_1683_Transcript_1/4_Confidence_0.636_Length_1352	as1_arath ame: full=transcription factor as1 ame: full=myb-related protein 91 short= 91 ame: full=protein asymmetric leaves 1 ame: full=protein phantastica short=	O80931	2.58e-82	0.617	leaf dorsal-ventral developmental protein	ACG69458	3.44e-152	23	P:response to virus; P:response to gibberellin stimulus; P:polarity specification of adaxial/abaxial axis; P:response to salt stress; P:response to jasmonic acid stimulus; P:proanthocyanidin biosynthetic process; P:defense response to fungus; P:defense response to bacterium; P:negative regulation of transcription, DNA-dependent; C:nucleolus; P:asymmetric cell division; P:regulation of anthocyanin…	-	no IPS match	842.722	103.713	875.898	Decreased in leaf
Locus_3249_Transcript_6/6_Confidence_0.600_Length_930	---NA---	---NA---	---NA---	---NA---	uncharacterized loc101220556	EOY14686	3.64e-114	1	F:protein binding	---NA---	IPR025718 (PFAM); PTHR13286:SF4 (PANTHER); IPR024145 (PANTHER)	836.943	10.9696	420.912	Decreased in leaf
Locus_33366_Transcript_1/1_Confidence_1.000_Length_1692	rcc2_mouse ame: full=protein rcc2	Q8BK67	4.77e-78	0.484	protein rcc2-like	XP_002306909	0	9	P:mitotic cell cycle; P:organic substance metabolic process; F:protein binding; C:intracellular membrane-bounded organelle; P:response to stimulus; C:chromosome; P:primary metabolic process; C:intracellular organelle part; C:cytoplasmic part	-	no IPS match	818.644	1.99448	426.925	Decreased in leaf
Locus_3743_Transcript_3/4_Confidence_0.667_Length_848	---NA---	---NA---	---NA---	---NA---	hypothetical protein MTR_1g098580	XP_003592088	4.34e-54	0	-	---NA---	IPR008972 (G3DSA:2.60.40.GENE3D); CYTOPLASMIC_DOMAIN (PHOBIUS); SIGNAL_PEPTIDE_C_REGION (PHOBIUS); SIGNAL_PEPTIDE (PHOBIUS); TRANSMEMBRANE (PHOBIUS); NON_CYTOPLASMIC_DOMAIN (PHOBIUS); SIGNAL_PEPTIDE_N_REGION (PHOBIUS); SIGNAL_PEPTIDE_H_REGION (PHOBIUS); SignalP-noTM (SIGNALP_EUK); SignalP-TM (SIGNALP_GRAM_POSITIVE); IPR008972 (SUPERFAMILY)	809.013	12.9641	754.635	Decreased in leaf
Locus_3571_Transcript_3/3_Confidence_0.667_Length_3379	---NA---	---NA---	---NA---	---NA---	PREDICTED: uncharacterized protein LOC100254633	XP_002266311	0	0	-	---NA---	PTHR31110:SF0 (PANTHER); PTHR31110 (PANTHER)	796.492	31.9116	434.942	Decreased in leaf
Locus_2380_Transcript_1/1_Confidence_1.000_Length_1115	fla7_arath ame: full=fasciclin-like arabinogalactan protein 7 flags: precursor	Q9SJ81	5.49e-77	0.602	fasciclin-like arabinogalactan protein	XP_002266937	6.87e-82	13	P:multidimensional cell growth; P:brassinosteroid biosynthetic process; C:external side of plasma membrane; P:response to salt stress; P:regulation of meristem growth; C:plasmodesma; P:acetyl-CoA metabolic process; C:plant-type cell wall; C:anchored to plasma membrane; P:plant-type cell wall organization; P:plant-type cell wall biogenesis; C:Golgi apparatus; P:sterol biosynthetic process	-	IPR000782 (SMART); IPR000782 (PFAM); IPR000782 (G3DSA:2.30.180.GENE3D); PTHR32077 (PANTHER); PTHR32077:SF3 (PANTHER); SIGNAL_PEPTIDE_N_REGION (PHOBIUS); NON_CYTOPLASMIC_DOMAIN (PHOBIUS); SIGNAL_PEPTIDE_H_REGION (PHOBIUS); TRANSMEMBRANE (PHOBIUS); SIGNAL_PEPTIDE_C_REGION (PHOBIUS); CYTOPLASMIC_DOMAIN (PHOBIUS); SIGNAL_PEPTIDE (PHOBIUS); IPR000782 (PROSITE_PROFILES); SignalP-noTM (SIGNALP_EUK); Sig…	785.898	96.732	830.8	Decreased in leaf
Locus_3619_Transcript_7/7_Confidence_0.684_Length_1408	---NA---	---NA---	---NA---	---NA---	kinase interacting family isoform 1	XP_004494323	1.69e-48	0	-	---NA---	Coil (COILS); Coil (COILS); Coil (COILS); IPR011684 (PFAM); PTHR32258 (PANTHER)	783.009	47.8674	453.984	Decreased in leaf
Locus_6304_Transcript_3/3_Confidence_0.714_Length_1782	---NA---	---NA---	---NA---	---NA---	hypothetical protein RCOM_1488230	XP_002515954	2.32e-23	0	-	---NA---	Coil (COILS); NON_CYTOPLASMIC_DOMAIN (PHOBIUS); TRANSMEMBRANE (PHOBIUS); CYTOPLASMIC_DOMAIN (PHOBIUS)	783.009	14.9586	389.845	Decreased in leaf
Locus_8224_Transcript_2/2_Confidence_0.800_Length_2097	Y3126_ARATHRecName: Full=Uncharacterized protein At3g61260	Q9M2D8	3.53e-06	0.62	remorin-1 protein	XP_002282806	3.84e-167	5	C:cytoplasm; C:vacuole; C:plasmodesma; P:biological_process; C:plasma membrane	---NA---	Coil (COILS); Coil (COILS); IPR005516 (PFAM); PTHR31471 (PANTHER); PTHR31471:SF1 (PANTHER)	783.009	64.8204	593.285	Decreased in leaf
Locus_5462_Transcript_3/4_Confidence_0.625_Length_4537	pdr1_tobac ame: full=pleiotropic drug resistance protein 1 ame: full= 1	Q76CU2	0	0.819	pleiotropic drug resistance protein 1-like	BAB92011	0	3	C:membrane; F:ATPase activity; F:ATP binding	---NA---	IPR003593 (SMART); G3DSA:3.40.50.300 (GENE3D); IPR013525 (PFAM); PF14510 (PFAM); IPR003439 (PFAM); G3DSA:3.40.50.300 (GENE3D); IPR013581 (PFAM); PTHR19241 (PANTHER); PTHR19241:SF140 (PANTHER); CYTOPLASMIC_DOMAIN (PHOBIUS); CYTOPLASMIC_DOMAIN (PHOBIUS); TRANSMEMBRANE (PHOBIUS); CYTOPLASMIC_DOMAIN (PHOBIUS); TRANSMEMBRANE (PHOBIUS); TRANSMEMBRANE (PHOBIUS); NON_CYTOPLASMIC_DOMAIN (PHOBIUS); TRANSME…	782.046	102.715	907.967	Decreased in leaf
Locus_14278_Transcript_7/10_Confidence_0.500_Length_1531	sumo1_arath ame: full=small ubiquitin-related modifier 1 short= 1 ame: full=ubiquitin-like protein smt3	P55852	6.49e-36	0.699	small ubiquitin-related modifier 1-like	EOX93329	2.01e-36	2	F:ribonuclease H activity; F:nucleic acid binding	---NA---	G3DSA:3.30.420.10 (GENE3D); PF13456 (PFAM); IPR002156 (PROSITE_PROFILES); IPR012337 (SUPERFAMILY)	774.341	100.721	696.509	Decreased in leaf
Locus_27205_Transcript_3/3_Confidence_0.500_Length_1125	---NA---	---NA---	---NA---	---NA---	exordium like 3	EMJ19439	0	0	-	---NA---	no IPS match	772.415	84.7652	1038.25	Decreased in leaf
Locus_2015_Transcript_2/4_Confidence_0.444_Length_1115	---NA---	---NA---	---NA---	---NA---	micronuclear linker histone poly	XP_002273979	1.22e-57	0	-	---NA---	no IPS match	769.525	45.8729	720.561	Decreased in leaf
Locus_10228_Transcript_7/9_Confidence_0.556_Length_2378	nik2_arath ame: full=protein nsp-interacting kinase 2 ame: full=lrr receptor-like serine threonine-protein kinase nik2 flags: precursor	Q8RY65	4.7e-69	0.448	probable lrr receptor-like serine threonine-protein kinase at1g34110-like	XP_004229807	0	18	P:cellular response to stimulus; P:developmental growth involved in morphogenesis; P:tissue development; P:developmental process involved in reproduction; P:primary metabolic process; P:regulation of biological process; P:defense response; P:cellular macromolecule metabolic process; P:cellular component organization; P:cell growth; P:post-embryonic development; P:cellular developmental process; P…	-	no IPS match	756.042	29.9171	606.314	Decreased in leaf
Locus_5383_Transcript_8/9_Confidence_0.267_Length_2147	mcmbp_arath ame: full=mini-chromosome maintenance complex-binding protein short=mcm-bp short=mcm-binding protein ame: full=protein e2f target gene 1	Q501D5	0	0.508	mini-chromosome maintenance complex-binding	EMJ20073	0	20	P:mitotic cell cycle; P:gene silencing by RNA; C:chloroplast envelope; F:protein binding; P:regulation of DNA replication; P:histone H3-K9 methylation; C:nuclear replisome; P:double-strand break repair via homologous recombination; P:cell proliferation; P:trichome morphogenesis; P:DNA methylation; P:somatic cell DNA recombination; P:DNA endoreduplication; P:regulation of cell cycle; P:pollen deve…	-	IPR019140 (PFAM); PF13615 (PFAM); IPR019140 (PANTHER); PTHR13489:SF0 (PANTHER)	751.226	15.9558	575.246	Decreased in leaf
Locus_1710_Transcript_2/2_Confidence_0.857_Length_1181	sy111_arath ame: full=syntaxin-related protein knolle ame: full=syntaxin-111 short= 111	Q42374	3.95e-123	0.65	syntaxin-related protein knolle-like	XP_004241020	3.54e-151	56	P:response to water deprivation; P:salicylic acid biosynthetic process; P:cytokinesis by cell plate formation; P:regulation of ion transport; P:abscisic acid mediated signaling pathway; P:amino acid import; C:trans-Golgi network; P:regulation of plant-type hypersensitive response; P:response to chitin; P:negative regulation of cellular defense response; P:transpiration; P:defense response to fung…	-	CYTOPLASMIC_DOMAIN (PHOBIUS); SIGNAL_PEPTIDE_N_REGION (PHOBIUS); NON_CYTOPLASMIC_DOMAIN (PHOBIUS); SIGNAL_PEPTIDE_C_REGION (PHOBIUS); SIGNAL_PEPTIDE (PHOBIUS); TRANSMEMBRANE (PHOBIUS); SIGNAL_PEPTIDE_H_REGION (PHOBIUS); SignalP-TM (SIGNALP_EUK); SignalP-TM (SIGNALP_GRAM_POSITIVE)	735.816	28.9199	506.096	Decreased in leaf
Locus_1800_Transcript_1/2_Confidence_0.667_Length_2575	fh1_arath ame: full=formin-like protein 1 short= 1 short= -8 flags: precursor	Q9SE97	0	0.7	formin-like protein 1-like	XP_002320557	0	2	P:actin nucleation; C:actin filament	---NA---	Coil (COILS); IPR015425 (SMART); IPR015425 (PFAM); IPR027643 (PTHR23213:PANTHER); PTHR23213 (PANTHER); CYTOPLASMIC_DOMAIN (PHOBIUS); TRANSMEMBRANE (PHOBIUS); NON_CYTOPLASMIC_DOMAIN (PHOBIUS); IPR015425 (PROSITE_PROFILES); SSF101447 (SUPERFAMILY); TMhelix (TMHMM)	735.816	34.9033	467.012	Decreased in leaf
Locus_6951_Transcript_3/3_Confidence_0.500_Length_1771	casl1_cansa ame: full=cannabidiolic acid synthase-like 1 flags: precursor	A6P6W0	7.63e-146	0.6	reticuline oxidase-like	XP_002332196	3.29e-166	3	F:flavin adenine dinucleotide binding; P:oxidation-reduction process; F:UDP-N-acetylmuramate dehydrogenase activity	---NA---	IPR016169 (G3DSA:3.30.465.GENE3D); IPR006094 (PFAM); IPR016167 (G3DSA:3.30.43.GENE3D); IPR012951 (PFAM); PTHR32448 (PANTHER); PTHR32448:SF11 (PANTHER); NON_CYTOPLASMIC_DOMAIN (PHOBIUS); SIGNAL_PEPTIDE_N_REGION (PHOBIUS); SIGNAL_PEPTIDE_C_REGION (PHOBIUS); SIGNAL_PEPTIDE (PHOBIUS); SIGNAL_PEPTIDE_H_REGION (PHOBIUS); IPR016166 (PROSITE_PROFILES); SignalP-noTM (SIGNALP_EUK); IPR016166 (SUPERFAMILY);…	731.001	17.9503	478.036	Decreased in leaf
Locus_8250_Transcript_1/1_Confidence_1.000_Length_1634	cdt1a_arath ame: full=cdt1-like protein chloroplastic short= 1a flags: precursor	Q9SJW9	1.83e-72	0.55	cdt1-like protein chloroplastic-like	XP_002263743	2.66e-106	10	F:protein kinase binding; P:histone modification; C:chloroplast; P:chloroplast organization; F:DNA polymerase binding; P:regulation of cellular process; P:gametophyte development; C:nucleus; P:regulation of macromolecule metabolic process; P:DNA replication	-	IPR014939 (SMART); IPR014939 (PFAM); SSF46785 (SUPERFAMILY)	731.001	14.9586	444.964	Decreased in leaf
Locus_16407_Transcript_3/3_Confidence_0.750_Length_724	dir1_arath ame: full= lipid-transfer protein dir1 ame: full=protein defective in induced resistance 1 flags: precursor	Q8W453	1.1e-15	0.62	lipid-transfer protein dir1-like	AFK37599	1.31e-27	3	P:systemic acquired resistance, salicylic acid mediated signaling pathway; F:zinc ion binding; F:fatty acid binding	-	no IPS match	728.112	17.9503	665.442	Decreased in leaf
Locus_2431_Transcript_1/2_Confidence_0.800_Length_961	rap23_arath ame: full=ethylene-responsive transcription factor rap2-3 ame: full=cadmium-induced protein as30 ame: full=ethylene response factor 72 short=erf72 ame: full=ethylene-responsive element binding protein short= ame: full=protein related to apetala2 3 short=related to ap2 3	P42736	1.2e-33	0.792	ethylene-responsive transcription factor rap2-3	XP_002272426	3.26e-37	3	F:sequence-specific DNA binding transcription factor activity; P:regulation of transcription, DNA-dependent; F:DNA binding	---NA---	IPR001471 (PRINTS); IPR001471 (SMART); IPR001471 (G3DSA:3.30.730.GENE3D); IPR001471 (PFAM); PTHR31190:SF2 (PANTHER); PTHR31190 (PANTHER); IPR001471 (PROSITE_PROFILES); IPR016177 (SUPERFAMILY)	725.222	91.7459	848.839	Decreased in leaf
Locus_15467_Transcript_2/2_Confidence_0.889_Length_877	ubc19_arath ame: full=ubiquitin-conjugating enzyme e2 19 ame: full=ubiquitin carrier protein 19	Q9LJZ5	1.05e-92	0.773	ubiquitin-conjugating enzyme e2 19-like	XP_002513536	9.55e-101	24	P:cyclin catabolic process; P:response to misfolded protein; P:positive regulation of exit from mitosis; C:nucleoplasm; P:protein K11-linked ubiquitination; F:protein binding; P:protein K48-linked ubiquitination; P:positive regulation of ubiquitin-protein ligase activity involved in mitotic cell cycle; F:nucleotide binding; P:cytokinesis by cell plate formation; P:spindle organization; P:free ubi…	EC:6.3.2.19	no IPS match	724.259	18.9475	454.986	Decreased in leaf
Locus_3626_Transcript_3/3_Confidence_0.714_Length_954	yab4_orysj ame: full=protein yabby 4 ame: full= 7 ame: full= 4	Q6H668	1.04e-61	0.618	axial regulator yabby 1	XP_002266233	6.46e-88	14	F:protein binding; P:specification of floral organ number; P:specification of floral organ identity; P:regulation of transcription, DNA-dependent; P:phyllome development; P:shoot system morphogenesis; P:specification of organ position; P:inflorescence meristem growth; P:meristem structural organization; P:abaxial cell fate specification; P:plastid organization; P:regulation of flower development;…	-	IPR006780 (PFAM); IPR009071 (G3DSA:1.10.30.GENE3D); PTHR31675:SF0 (PANTHER); PTHR31675 (PANTHER); IPR009071 (SUPERFAMILY)	718.48	10.9696	439.953	Decreased in leaf
Locus_8411_Transcript_4/5_Confidence_0.636_Length_963	y4466_arath ame: full=zf-hd homeobox protein at4g24660 short= -22	Q9SB61	2.07e-56	0.6	zf-hd homeobox protein at4g24660-like	CAC34447	1.29e-90	2	F:DNA binding; F:metal ion binding	---NA---	IPR006456 (PFAM); IPR009057 (G3DSA:1.10.10.GENE3D); IPR006455 (TIGRFAM); IPR006456 (TIGRFAM); PTHR31948:SF0 (PANTHER); PTHR31948 (PANTHER); IPR007087 (PROSITE_PATTERNS); IPR006456 (PROSITE_PROFILES); IPR009057 (SUPERFAMILY)	716.554	68.8094	548.188	Decreased in leaf
Locus_3128_Transcript_2/4_Confidence_0.500_Length_959	vps2b_arath ame: full=vacuolar protein sorting-associated protein 2 homolog 2 short= 2-2 ame: full=charged multivesicular body protein 2 homolog 2 ame: full=escrt-iii complex subunit vps2 homolog 2	Q0WTY4	1.14e-109	0.689	vacuolar protein sorting-associated protein 2 homolog 2-like	XP_002277559	2.31e-116	9	P:viral assembly, maturation, egress, and release; P:endosomal transport; F:protein domain specific binding; P:cellular membrane organization; P:vesicle-mediated transport; C:ESCRT III complex; C:nucleus; C:cytosol; C:mitochondrion	-	no IPS match	715.591	23.9337	531.151	Decreased in leaf
Locus_5065_Transcript_4/4_Confidence_0.750_Length_1542	pel12_arath ame: full=probable pectate lyase 12 flags: precursor	Q9SCP2	0	0.764	probable pectate lyase 12-like	ADU02588	0	10	P:cell wall modification involved in multidimensional cell growth; P:root hair elongation; P:polysaccharide biosynthetic process; P:cell tip growth; P:anthocyanin accumulation in tissues in response to UV light; P:regulation of hormone levels; C:anchored to plasma membrane; F:pectate lyase activity; C:extracellular region; P:defense response, incompatible interaction	EC:4.2.2.2	IPR018082 (PRINTS); IPR002022 (SMART); IPR002022 (PFAM); IPR012334 (G3DSA:2.160.20.GENE3D); PTHR31683:SF0 (PANTHER); PTHR31683 (PANTHER); CYTOPLASMIC_DOMAIN (PHOBIUS); SIGNAL_PEPTIDE_N_REGION (PHOBIUS); SIGNAL_PEPTIDE_C_REGION (PHOBIUS); TRANSMEMBRANE (PHOBIUS); SIGNAL_PEPTIDE_H_REGION (PHOBIUS); SIGNAL_PEPTIDE (PHOBIUS); NON_CYTOPLASMIC_DOMAIN (PHOBIUS); SignalP-noTM (SIGNALP_EUK); IPR011050 (SU…	706.923	6.98066	773.676	Decreased in leaf
Locus_6767_Transcript_3/4_Confidence_0.500_Length_2539	avp_phaau ame: full=pyrophosphate-energized vacuolar membrane proton pump ame: full=pyrophosphate-energized inorganic pyrophosphatase short=h(+)-ppase ame: full=vacuolar h(+)-pyrophosphatase	P21616	0	0.725	pyrophosphate-energized vacuolar membrane proton pump-like	XP_003531725	0	4	F:hydrogen-translocating pyrophosphatase activity; C:membrane; F:inorganic diphosphatase activity; P:proton transport	---NA---	IPR004131 (PIRSF); IPR004131 (PFAM); IPR004131 (TIGRFAM); PTHR31998 (PANTHER); PTHR31998:SF0 (PANTHER); NON_CYTOPLASMIC_DOMAIN (PHOBIUS); TRANSMEMBRANE (PHOBIUS); NON_CYTOPLASMIC_DOMAIN (PHOBIUS); NON_CYTOPLASMIC_DOMAIN (PHOBIUS); TRANSMEMBRANE (PHOBIUS); NON_CYTOPLASMIC_DOMAIN (PHOBIUS); CYTOPLASMIC_DOMAIN (PHOBIUS); CYTOPLASMIC_DOMAIN (PHOBIUS); TRANSMEMBRANE (PHOBIUS); TRANSMEMBRANE (PHOBIUS);…	703.071	27.9227	469.016	Decreased in leaf
Locus_5919_Transcript_5/5_Confidence_0.692_Length_1786	y1154_arath ame: full=probable serine threonine-protein kinase at1g01540	Q3EDL4	0	0.699	probable serine threonine-protein kinase at1g01540-like	EOY14415	0	3	P:protein phosphorylation; F:ATP binding; F:protein serine/threonine kinase activity	---NA---	IPR002290 (SMART); G3DSA:3.30.200.20 (GENE3D); IPR000719 (PFAM); G3DSA:1.10.510.10 (GENE3D); PTHR24420:SF145 (PANTHER); PTHR24420 (PANTHER); IPR008271 (PROSITE_PATTERNS); IPR017441 (PROSITE_PATTERNS); CYTOPLASMIC_DOMAIN (PHOBIUS); NON_CYTOPLASMIC_DOMAIN (PHOBIUS); TRANSMEMBRANE (PHOBIUS); IPR000719 (PROSITE_PROFILES); IPR011009 (SUPERFAMILY); TMhelix (TMHMM)	702.108	22.9365	616.335	Decreased in leaf
Locus_14663_Transcript_3/3_Confidence_0.500_Length_613	gasa6_arath ame: full=gibberellin-regulated protein 6 ame: full=gast1 protein homolog 6 flags: precursor	Q6NMQ7	6.31e-33	0.721	gibberellin-regulated protein	AGL92232	3.62e-41	12	P:seed dormancy process; P:response to glucose stimulus; P:response to sucrose stimulus; P:response to fructose stimulus; P:heat acclimation; C:plasmodesma; P:cell redox homeostasis; P:response to salicylic acid stimulus; P:gibberellic acid mediated signaling pathway; C:extracellular region; P:cysteine biosynthetic process; P:response to karrikin	-	no IPS match	696.329	18.9475	1320.86	Decreased in leaf
Locus_3831_Transcript_6/6_Confidence_0.667_Length_2113	dons_mouse ame: full=protein downstream neighbor of son ame: full=protein 3sg	Q9QXP4	8.42e-13	0.396	downstream neighbor of isoform 1	CBI34121	0	1	P:single-organism cellular process	-	IPR024861 (PANTHER)	695.366	8.97514	344.747	Decreased in leaf
Locus_2529_Transcript_6/6_Confidence_0.273_Length_707	rfa1_schpo ame: full=replication factor a protein 1 ame: full=single-stranded dna-binding protein p68 subunit	Q92372	1.28e-14	0.5563	replication protein a 70 kda dna-binding subunit-like	XP_004173368	3.86e-26	3	P:DNA replication; F:DNA binding; C:nucleus	---NA---	IPR007199 (PFAM); IPR012340 (G3DSA:2.40.50.GENE3D); PTHR23273 (PANTHER); PTHR23273:SF0 (PANTHER); IPR012340 (SUPERFAMILY)	692.477	4.98619	353.766	Decreased in leaf
Locus_468_Transcript_3/3_Confidence_0.667_Length_928	---NA---	---NA---	---NA---	---NA---	---NA---	---NA---	---NA---	0	-	---NA---	no IPS match	688.624	6.98066	550.192	Decreased in leaf
Locus_4416_Transcript_3/3_Confidence_0.800_Length_2083	mcmbp_arath ame: full=mini-chromosome maintenance complex-binding protein short=mcm-bp short=mcm-binding protein ame: full=protein e2f target gene 1	Q501D5	0	0.529	mini-chromosome maintenance complex-binding	EMJ20073	0	20	P:mitotic cell cycle; P:gene silencing by RNA; C:chloroplast envelope; F:protein binding; P:regulation of DNA replication; P:histone H3-K9 methylation; C:nuclear replisome; P:double-strand break repair via homologous recombination; P:cell proliferation; P:trichome morphogenesis; P:DNA methylation; P:somatic cell DNA recombination; P:DNA endoreduplication; P:regulation of cell cycle; P:pollen deve…	-	IPR019140 (PFAM); PF13615 (PFAM); IPR019140 (PANTHER); PTHR13489:SF0 (PANTHER)	679.956	48.8646	551.194	Decreased in leaf
Locus_27698_Transcript_1/1_Confidence_1.000_Length_1140	cda7l_mouse ame: full=cell division cycle-associated 7-like protein ame: full=transcription factor ram2	Q922M5	1.09e-10	0.4343	cell division cycle-associated protein 7-like	XP_002279078	2.04e-108	1	P:cellular process	-	IPR018866 (PFAM); PTHR31169 (PANTHER); PTHR31169:SF1 (PANTHER); SignalP-noTM (SIGNALP_EUK); SignalP-noTM (SIGNALP_GRAM_NEGATIVE)	678.993	10.9696	358.777	Decreased in leaf
Locus_7258_Transcript_6/8_Confidence_0.478_Length_2440	arfi_arath ame: full=auxin response factor 9	Q9XED8	2.3e-171	0.611	auxin response factor 9-like	CBI34510	0	5	F:DNA binding; P:regulation of transcription, DNA-dependent; C:nucleus; P:response to hormone stimulus; F:protein dimerization activity	---NA---	IPR003340 (SMART); IPR003311 (PFAM); IPR015300 (G3DSA:2.40.330.GENE3D); IPR010525 (PFAM); IPR003340 (PFAM); PTHR31384 (PANTHER); IPR011525 (PROSITE_PROFILES); IPR003340 (PROSITE_PROFILES); SSF54277 (SUPERFAMILY); IPR015300 (SUPERFAMILY)	672.251	26.9254	858.861	Decreased in leaf
Locus_15701_Transcript_3/3_Confidence_0.667_Length_1688	gtl2_arath ame: full=trihelix transcription factor gtl2 ame: full=gt2-like protein 2 short= 2 ame: full=trihelix dna-binding protein gtl2	Q8H181	5.53e-61	0.59	trihelix transcription factor	CBI34193	1.01e-86	1	F:chromatin binding	---NA---	IPR001005 (SMART); PF13837 (PFAM); PTHR31188:SF0 (PANTHER); PTHR31188 (PANTHER); IPR017877 (PROSITE_PROFILES); IPR017877 (PROSITE_PROFILES)	671.288	106.704	801.737	Decreased in leaf
Locus_354_Transcript_3/3_Confidence_0.800_Length_2306	ant_arath ame: full=ap2-like ethylene-responsive transcription factor ant ame: full=complementing a protein kinase c mutant protein 1 ame: full=protein aintegumenta ame: full=protein dragon ame: full=protein ovule mutant	Q38914	5.4e-134	0.813	ap2-like ethylene-responsive transcription factor ant-like	EOX91761	0	18	P:root development; P:cell wall macromolecule metabolic process; P:polarity specification of adaxial/abaxial axis; P:organ growth; P:regulation of transcription, DNA-dependent; P:determination of bilateral symmetry; F:DNA binding; P:auxin mediated signaling pathway involved in phyllotactic patterning; P:leaf phyllotactic patterning; P:organ morphogenesis; P:regulation of cell division; P:meristem…	-	SIGNAL_PEPTIDE_C_REGION (PHOBIUS); CYTOPLASMIC_DOMAIN (PHOBIUS); SIGNAL_PEPTIDE_N_REGION (PHOBIUS); SIGNAL_PEPTIDE_H_REGION (PHOBIUS); NON_CYTOPLASMIC_DOMAIN (PHOBIUS); SIGNAL_PEPTIDE (PHOBIUS); TRANSMEMBRANE (PHOBIUS)	668.399	43.8785	858.861	Decreased in leaf
Locus_1424_Transcript_4/4_Confidence_0.643_Length_1385	wdl1_arath ame: full=protein wvd2-like 1 short= 1	Q8GYX9	2.71e-19	0.725	tpx2 family isoform 1	XP_002312576	1.75e-53	8	P:multidimensional cell growth; C:cortical microtubule; P:microtubule bundle formation; P:establishment or maintenance of cell polarity; P:circumnutation; P:root morphogenesis; P:trichome branching; C:nucleus	-	CYTOPLASMIC_DOMAIN (PHOBIUS); NON_CYTOPLASMIC_DOMAIN (PHOBIUS); TRANSMEMBRANE (PHOBIUS); TMhelix (TMHMM)	666.473	16.953	355.771	Decreased in leaf
Locus_14859_Transcript_3/3_Confidence_0.600_Length_816	---NA---	---NA---	---NA---	---NA---	PREDICTED: uncharacterized protein LOC101261243	XP_004242361	7.74e-64	0	-	---NA---	SIGNAL_PEPTIDE_N_REGION (PHOBIUS); SIGNAL_PEPTIDE_H_REGION (PHOBIUS); SIGNAL_PEPTIDE_C_REGION (PHOBIUS); SIGNAL_PEPTIDE (PHOBIUS); NON_CYTOPLASMIC_DOMAIN (PHOBIUS); SignalP-noTM (SIGNALP_EUK); SignalP-TM (SIGNALP_GRAM_POSITIVE); TMhelix (TMHMM)	665.509	13.9613	501.086	Decreased in leaf
Locus_2522_Transcript_5/5_Confidence_0.500_Length_1424	rtnlq_arath ame: full=reticulon-like protein b17 short= 17	Q6DR04	1.34e-90	0.64	reticulon-like protein b17-like	XP_002517867	2.11e-103	3	C:endoplasmic reticulum; P:biological_process; C:nucleus	---NA---	IPR003388 (PFAM); PTHR10994:SF50 (PANTHER); IPR003388 (PANTHER); TRANSMEMBRANE (PHOBIUS); NON_CYTOPLASMIC_DOMAIN (PHOBIUS); CYTOPLASMIC_DOMAIN (PHOBIUS); TRANSMEMBRANE (PHOBIUS); CYTOPLASMIC_DOMAIN (PHOBIUS); SignalP-TM (SIGNALP_GRAM_POSITIVE); TMhelix (TMHMM); TMhelix (TMHMM); TMhelix (TMHMM); TMhelix (TMHMM)	664.546	28.9199	639.385	Decreased in leaf
Locus_23035_Transcript_2/2_Confidence_0.833_Length_1082	xthb_phaan ame: full=probable xyloglucan endotransglucosylase hydrolase protein b ame: full= 2 flags: precursor	Q8LNZ5	2.77e-180	0.875	xyloglucan endotransglycosylase	ACT67416	0	5	F:hydrolase activity, hydrolyzing O-glycosyl compounds; F:xyloglucan:xyloglucosyl transferase activity; C:apoplast; C:cell wall; P:cellular glucan metabolic process	---NA---	IPR016455 (PIRSF); IPR000757 (PFAM); IPR010713 (PFAM); IPR013320 (G3DSA:2.60.120.GENE3D); PTHR31062:SF0 (PANTHER); PTHR31062 (PANTHER); IPR008263 (PROSITE_PATTERNS); SIGNAL_PEPTIDE_N_REGION (PHOBIUS); SIGNAL_PEPTIDE (PHOBIUS); SIGNAL_PEPTIDE_C_REGION (PHOBIUS); SIGNAL_PEPTIDE_H_REGION (PHOBIUS); NON_CYTOPLASMIC_DOMAIN (PHOBIUS); SignalP-noTM (SIGNALP_GRAM_NEGATIVE); SignalP-noTM (SIGNALP_EUK); Si…	663.583	72.7983	1118.42	Decreased in leaf
Locus_15014_Transcript_1/1_Confidence_1.000_Length_2027	gh36_arath ame: full=indole-3-acetic acid-amido synthetase ame: full=auxin-responsive gh3-like protein 6 short= 3-6 ame: full=protein dwarf in light 1 short=dfl-1	Q9LSQ4	0	0.798	gh3 family protein	XP_002319260	0	9	P:response to light stimulus; P:response to brassinosteroid stimulus; F:indole-3-acetic acid amido synthetase activity; P:auxin homeostasis; P:response to cyclopentenone; P:unidimensional cell growth; C:chloroplast; P:auxin mediated signaling pathway; P:positive regulation of camalexin biosynthetic process	-	no IPS match	660.694	19.9448	884.917	Decreased in leaf
Locus_14617_Transcript_2/3_Confidence_0.714_Length_1950	---NA---	---NA---	---NA---	---NA---	Uncharacterized protein TCM_042273	EOY34681	6.23e-157	0	-	---NA---	Coil (COILS); IPR006943 (PFAM); PTHR31161 (PANTHER); PTHR31161:SF0 (PANTHER)	659.731	36.8978	551.194	Decreased in leaf
Locus_7279_Transcript_3/3_Confidence_0.667_Length_1211	bzr2_arath ame: full=protein brassinazole-resistant 2 ame: full=protein 107 ame: full=protein bin2 substrate 1 ame: full=protein bri1-ems-suppressor 1	Q9LN63	1.49e-56	0.6275	protein brassinazole-resistant 1-like	XP_004238228	2.45e-65	12	F:protein binding; P:response to water deprivation; P:negative regulation of transcription, DNA-dependent; C:cytosol; P:hyperosmotic salinity response; F:DNA binding; P:brassinosteroid mediated signaling pathway; F:sequence-specific DNA binding transcription factor activity; P:response to abscisic acid stimulus; C:nucleus; P:ovule development; P:seed development	-	IPR008540 (PFAM); PTHR31506:SF0 (PANTHER); PTHR31506 (PANTHER)	658.768	63.8232	580.257	Decreased in leaf
Locus_7795_Transcript_1/2_Confidence_0.750_Length_1279	e134_arath ame: full=glucan endo- -beta-glucosidase 4 ame: full=(1-	Q94CD8	5.77e-20	0.622	probable glucan endo- -beta-glucosidase a6-like	CBI33700	1.38e-83	21	P:gene silencing by RNA; P:cellular macromolecule metabolic process; C:anchored to plasma membrane; C:intracellular membrane-bounded organelle; C:plant-type cell wall; P:nucleic acid metabolic process; F:(1->3)-beta-D-glucan binding; P:covalent chromatin modification; P:post-embryonic development; P:organic substance biosynthetic process; P:macromolecule modification; F:hydrolase activity, hydrol…	EC:3.2.1.0	no IPS match	658.768	5.98343	494.07	Decreased in leaf
Locus_8701_Transcript_2/3_Confidence_0.778_Length_1844	drts1_arath ame: full=bifunctional dihydrofolate reductase-thymidylate synthase 1 short=dhfr-ts 1 includes: ame: full=dihydrofolate reductase includes: ame: full=thymidylate synthase	Q05762	0	0.769	dihydrofolate reductase-thymidylate synthase	XP_002306118	0	10	C:cytosol; P:oxidation-reduction process; F:thymidylate synthase activity; P:10-formyltetrahydrofolate biosynthetic process; P:one-carbon metabolic process; P:methylation; P:glycine biosynthetic process; F:dihydrofolate reductase activity; P:dTMP biosynthetic process; C:chloroplast	EC:2.1.1.45; EC:1.5.1.3	NON_CYTOPLASMIC_DOMAIN (PHOBIUS); CYTOPLASMIC_DOMAIN (PHOBIUS); TRANSMEMBRANE (PHOBIUS); TMhelix (TMHMM)	653.952	14.9586	588.274	Decreased in leaf
Locus_14980_Transcript_7/7_Confidence_0.647_Length_2484	p5cs_mescr ame: full=delta-1-pyrroline-5-carboxylate synthase short=p5cs includes: ame: full=glutamate 5-kinase short=gk ame: full=gamma-glutamyl kinase includes: ame: full=gamma-glutamyl phosphate reductase short=gpr ame: full=glutamate-5-semialdehyde dehydrogenase ame: full=glutamyl-gamma-semialdehyde dehydrogenase	O65361	0	0.811	delta-1-pyrroline-5-carboxylate synthase-like	XP_002282355	0	21	P:root development; C:membrane; P:embryo development ending in seed dormancy; P:positive regulation of growth rate; P:receptor-mediated endocytosis; F:glutamate-5-semialdehyde dehydrogenase activity; P:phosphorylation; C:chloroplast; P:L-proline biosynthetic process; C:cytosol; P:hyperosmotic salinity response; P:pollen development; P:response to abscisic acid stimulus; C:plasmodesma; P:oxidation…	EC:1.2.1.41; EC:2.7.2.11	no IPS match	649.137	91.7459	670.452	Decreased in leaf
Locus_3369_Transcript_2/6_Confidence_0.533_Length_976	---NA---	---NA---	---NA---	---NA---	chalcone-flavanone isomerase family isoform 1	XP_004232489	8.02e-53	0	-	---NA---	no IPS match	647.21	33.9061	377.819	Decreased in leaf
Locus_6615_Transcript_3/3_Confidence_0.714_Length_1943	fla17_arath ame: full=fasciclin-like arabinogalactan protein 17 flags: precursor	Q66GR0	0	0.805	fasciclin-like arabinogalactan protein 17	XP_002524094	0	3	C:extracellular region; C:vacuole; P:cell adhesion	-	IPR000782 (SMART); IPR000782 (PFAM); IPR000782 (G3DSA:2.30.180.GENE3D); PTHR32499:SF0 (PANTHER); PTHR32499 (PANTHER); NON_CYTOPLASMIC_DOMAIN (PHOBIUS); SIGNAL_PEPTIDE_C_REGION (PHOBIUS); SIGNAL_PEPTIDE_N_REGION (PHOBIUS); SIGNAL_PEPTIDE (PHOBIUS); SIGNAL_PEPTIDE_H_REGION (PHOBIUS); IPR000782 (PROSITE_PROFILES); IPR000782 (PROSITE_PROFILES); SignalP-noTM (SIGNALP_EUK); IPR000782 (SUPERFAMILY); IPR…	645.284	84.7652	520.127	Decreased in leaf
Locus_2957_Transcript_4/4_Confidence_0.727_Length_1721	ccnb1_medva ame: full=g2 mitotic-specific cyclin-1 ame: full=b-like cyclin ame: full= s1	P46277	1.73e-178	0.722	g2 mitotic-specific cyclin-1-like	XP_004234516	0	3	F:protein kinase binding; P:regulation of cyclin-dependent protein serine/threonine kinase activity; C:nucleus	---NA---	Coil (COILS); IPR014400 (PIRSF); IPR013763 (SMART); IPR004367 (PFAM); IPR006671 (PFAM); IPR013763 (G3DSA:1.10.472.GENE3D); IPR013763 (G3DSA:1.10.472.GENE3D); PTHR10177:SF24 (PANTHER); PTHR10177 (PANTHER); IPR006671 (PROSITE_PATTERNS); IPR013763 (SUPERFAMILY); IPR013763 (SUPERFAMILY)	637.579	15.9558	380.825	Decreased in leaf
Locus_16145_Transcript_1/1_Confidence_1.000_Length_1986	dox1_arath ame: full=alpha-dioxygenase 1 short=alpha dox1 ame: full=fatty acid dioxygenase 1 ame: full=pathogen-induced oxygenase ame: full=plant alpha dioxygenase 1 flags: precursor	Q9SGH6	0	0.492	af229926_1pathogen-inducible alpha-dioxygenase	AAG59584	0	4	F:heme binding; F:peroxidase activity; P:oxidation-reduction process; P:response to oxidative stress	---NA---	IPR002007 (G3DSA:1.10.640.GENE3D); IPR002007 (PFAM); PTHR11903 (PANTHER); PTHR11903:SF2 (PANTHER); IPR002007 (PROSITE_PROFILES); IPR010255 (SUPERFAMILY)	633.727	22.9365	430.934	Decreased in leaf
Locus_16768_Transcript_1/2_Confidence_0.667_Length_775	nudt1_arath ame: full=nudix hydrolase 1 short= 1 ame: full= -dihydro-8-oxoguanine-triphosphatase ame: full=8-oxo-dgtp diphosphatase short=8-oxo-dgtpase ame: full=dihydroneopterin triphosphate pyrophosphohydrolase short=dhntp pyrophosphohydrolase ame: full=nadh pyrophosphatase	Q9CA40	1.96e-49	0.6071	nudix hydrolase 1-like	EOY02180	1.39e-53	1	F:hydrolase activity	---NA---	IPR020476 (PRINTS); IPR015797 (G3DSA:3.90.79.GENE3D); IPR000086 (PFAM); PTHR16099:SF1 (PANTHER); PTHR16099 (PANTHER); IPR020084 (PROSITE_PATTERNS); IPR000086 (PROSITE_PROFILES); IPR015797 (SUPERFAMILY)	633.727	74.7928	587.272	Decreased in leaf
Locus_4060_Transcript_3/3_Confidence_0.714_Length_1048	pip25_arath ame: full=probable aquaporin pip2-5 ame: full=plasma membrane intrinsic protein 2-5 short= 2 5 ame: full=plasma membrane intrinsic protein 2d short=pip2d	Q9SV31	4.24e-174	0.874	aquaporin pip2 2	AFH36337	0	25	P:response to fructose stimulus; P:water transport; P:xylan biosynthetic process; P:hydrogen peroxide transmembrane transport; C:vacuole; P:calcium ion transport; P:cellular response to iron ion starvation; P:response to salt stress; P:iron ion transport; C:integral to membrane; C:chloroplast; F:water channel activity; P:root hair elongation; P:hyperosmotic response; P:Golgi organization; P:glyco…	-	SignalP-noTM (SIGNALP_EUK)	632.764	53.8508	738.6	Decreased in leaf
Locus_707_Transcript_5/6_Confidence_0.385_Length_666	---NA---	---NA---	---NA---	---NA---	---NA---	---NA---	---NA---	0	-	---NA---	no IPS match	631.801	44.8757	691.498	Decreased in leaf
Locus_16887_Transcript_1/2_Confidence_0.857_Length_2158	y2267_arath ame: full=probable inactive receptor kinase at2g26730 flags: precursor	O48788	0	0.695	probable inactive receptor kinase at2g26730-like	EMJ05436	0	4	F:protein binding; P:protein phosphorylation; F:ATP binding; F:protein kinase activity	---NA---	IPR001611 (PFAM); IPR013210 (PFAM); PF13855 (PFAM); G3DSA:1.10.510.10 (GENE3D); G3DSA:3.80.10.10 (GENE3D); G3DSA:3.30.200.20 (GENE3D); IPR000719 (PFAM); PTHR24420:SF445 (PANTHER); PTHR24420 (PANTHER); SIGNAL_PEPTIDE_H_REGION (PHOBIUS); SIGNAL_PEPTIDE_N_REGION (PHOBIUS); SIGNAL_PEPTIDE (PHOBIUS); CYTOPLASMIC_DOMAIN (PHOBIUS); NON_CYTOPLASMIC_DOMAIN (PHOBIUS); SIGNAL_PEPTIDE_C_REGION (PHOBIUS); TRA…	626.985	84.7652	473.025	Decreased in leaf
Locus_18822_Transcript_1/2_Confidence_0.667_Length_1667	---NA---	---NA---	---NA---	---NA---	isoform 1	XP_002267603	0	0	-	---NA---	SIGNAL_PEPTIDE_C_REGION (PHOBIUS); NON_CYTOPLASMIC_DOMAIN (PHOBIUS); SIGNAL_PEPTIDE_H_REGION (PHOBIUS); SIGNAL_PEPTIDE_N_REGION (PHOBIUS); SIGNAL_PEPTIDE (PHOBIUS); SignalP-noTM (SIGNALP_EUK); SSF53807 (SUPERFAMILY)	625.059	64.8204	444.964	Decreased in leaf
Locus_22341_Transcript_4/4_Confidence_0.625_Length_784	---NA---	---NA---	---NA---	---NA---	uveal autoantigen with coiled-coil domains and ankyrin repeats isoform 2	EOY06495	1.12e-43	0	-	---NA---	Coil (COILS); G3DSA:1.20.1000.10 (GENE3D)	624.096	84.7652	455.988	Decreased in leaf
Locus_19944_Transcript_1/4_Confidence_0.500_Length_852	hip26_arath ame: full=heavy metal-associated isoprenylated plant protein 26 short= 26 ame: full=farnesylated protein 6 short= 6 flags: precursor	Q9SZN7	1.25e-08	0.61	PREDICTED: uncharacterized protein LOC101226706	XP_004171138	1.96e-65	2	F:metal ion binding; P:metal ion transport	---NA---	IPR006121 (PFAM); G3DSA:3.30.70.100 (GENE3D); PTHR22814 (PANTHER); PTHR22814:SF13 (PANTHER); IPR006121 (PROSITE_PROFILES); IPR006121 (PROSITE_PROFILES); IPR006121 (SUPERFAMILY); IPR006121 (SUPERFAMILY)	618.317	30.9144	764.657	Decreased in leaf
Locus_2775_Transcript_3/3_Confidence_0.667_Length_1524	iqd1_arath ame: full=protein iq-domain 1	Q9SF32	5.67e-14	0.5575	calmodulin binding	XP_004245451	1.15e-106	1	F:protein binding	---NA---	IPR000048 (SMART); IPR000048 (PFAM); IPR025064 (PFAM); PTHR32295:SF2 (PANTHER); PTHR32295 (PANTHER); IPR000048 (PROSITE_PROFILES); IPR000048 (PROSITE_PROFILES)	613.501	0.997238	467.012	Decreased in leaf
Locus_16681_Transcript_1/2_Confidence_0.750_Length_3775	tim_human ame: full=protein timeless homolog short=htim	Q9UNS1	1.48e-13	0.4325	protein timeless homolog	XP_002266509	0	9	P:transcription, DNA-dependent; P:single-organism cellular process; F:protein binding; P:renal system development; P:organ development; P:regulation of cellular process; P:branching morphogenesis of an epithelial tube; C:nucleus; P:circadian rhythm	-	Coil (COILS); IPR007725 (PFAM); IPR006906 (PFAM); PTHR22940 (PANTHER); PTHR22940:SF4 (PANTHER)	613.501	28.9199	368.799	Decreased in leaf
Locus_4916_Transcript_3/3_Confidence_0.667_Length_1348	ccb24_arath ame: full=cyclin-b2-4 ame: full=g2 mitotic-specific cyclin-b2-4 short= 2 4	Q9SFW6	6.99e-160	0.702	cyclin isoform 3	AEO86797	3.94e-172	3	P:regulation of cyclin-dependent protein serine/threonine kinase activity; F:protein kinase binding; C:nucleus	---NA---	IPR013763 (SMART); IPR014400 (PIRSF); IPR013763 (G3DSA:1.10.472.GENE3D); IPR004367 (PFAM); IPR013763 (G3DSA:1.10.472.GENE3D); IPR006671 (PFAM); PTHR10177:SF24 (PANTHER); PTHR10177 (PANTHER); IPR006671 (PROSITE_PATTERNS); IPR013763 (SUPERFAMILY); IPR013763 (SUPERFAMILY)	610.612	24.9309	423.918	Decreased in leaf
Locus_4051_Transcript_1/2_Confidence_0.833_Length_1303	c3h20_arath ame: full=zinc finger ccch domain-containing protein 20 short= 3h20	O82199	6.21e-93	0.761	zinc finger ccch domain-containing protein 49-like	EOY30570	1.03e-105	14	F:zinc ion binding; P:jasmonic acid mediated signaling pathway; P:regulation of transcription, DNA-dependent; C:cytoplasm; P:amino acid import; F:DNA binding; P:leaf senescence; P:ER to Golgi vesicle-mediated transport; F:RNA binding; F:sequence-specific DNA binding transcription factor activity; P:negative regulation of seed germination; C:plasma membrane; C:nucleus; P:response to oxidative stre…	-	no IPS match	607.723	29.9171	790.713	Decreased in leaf
Locus_2377_Transcript_6/7_Confidence_0.333_Length_949	bh093_arath ame: full=transcription factor bhlh93 ame: full=basic helix-loop-helix protein 93 short= 93 short=bhlh 93 ame: full=transcription factor en 47 ame: full=bhlh transcription factor bhlh093	Q9LSL1	2.69e-74	0.619	transcription factor bhlh	XP_003517154	3.17e-85	1	F:protein dimerization activity	---NA---	Coil (COILS); IPR011598 (SMART); IPR011598 (PFAM); IPR011598 (G3DSA:4.10.280.GENE3D); PTHR31945 (PANTHER); PTHR31945:SF1 (PANTHER); IPR011598 (PROSITE_PROFILES); IPR011598 (SUPERFAMILY)	605.797	5.98343	328.712	Decreased in leaf
Locus_9990_Transcript_5/5_Confidence_0.600_Length_919	laml_arath ame: full=lamin-like protein flags: precursor	Q39131	5.79e-40	0.545	lamin-like protein	XP_002324082	2.15e-53	2	F:electron carrier activity; F:copper ion binding	---NA---	IPR003245 (PFAM); IPR008972 (G3DSA:2.60.40.GENE3D); SIGNAL_PEPTIDE_C_REGION (PHOBIUS); SIGNAL_PEPTIDE_N_REGION (PHOBIUS); NON_CYTOPLASMIC_DOMAIN (PHOBIUS); SIGNAL_PEPTIDE_H_REGION (PHOBIUS); SIGNAL_PEPTIDE (PHOBIUS); IPR003245 (PROSITE_PROFILES); SignalP-TM (SIGNALP_GRAM_POSITIVE); SignalP-noTM (SIGNALP_EUK); IPR008972 (SUPERFAMILY); TMhelix (TMHMM)	603.87	86.7597	588.274	Decreased in leaf
Locus_6023_Transcript_2/2_Confidence_0.750_Length_1701	---NA---	---NA---	---NA---	---NA---	aspartyl glutamyl-trna(asn gln) amidotransferase subunit isoform partial	XP_002283205	5.27e-118	0	-	---NA---	no IPS match	598.092	13.9613	375.814	Decreased in leaf
Locus_9339_Transcript_5/5_Confidence_0.583_Length_3199	wdhd1_xenla ame: full=wd repeat and hmg-box dna-binding protein 1 ame: full=acidic nucleoplasmic dna-binding protein 1 short=and-1	O13046	2.67e-86	0.484	wd repeat and hmg-box dna-binding protein 1-like	XP_002273412	0	1	F:protein binding	---NA---	IPR001680 (SMART); IPR015943 (G3DSA:2.130.10.GENE3D); IPR001680 (PFAM); IPR022100 (PFAM); PTHR19932:SF10 (PANTHER); PTHR19932 (PANTHER); IPR019775 (PROSITE_PATTERNS); IPR001680 (PROSITE_PROFILES); IPR001680 (PROSITE_PROFILES); IPR017986 (PROSITE_PROFILES); IPR001680 (PROSITE_PROFILES); IPR017986 (SUPERFAMILY)	595.202	9.97238	419.91	Decreased in leaf
Locus_573_Transcript_1/1_Confidence_1.000_Length_2331	gun6_arath ame: full=endoglucanase 6 ame: full=endo- -beta glucanase 6 flags: precursor	Q42059	0	0.749	endo- -beta-glucanase	XP_002299478	0	3	F:carbohydrate binding; F:hydrolase activity, hydrolyzing O-glycosyl compounds; P:carbohydrate metabolic process	---NA---	IPR019028 (SMART); IPR012341 (G3DSA:1.50.10.GENE3D); IPR001701 (PFAM); IPR019028 (PFAM); PTHR22298:SF3 (PANTHER); PTHR22298 (PANTHER); IPR018221 (PROSITE_PATTERNS); IPR018221 (PROSITE_PATTERNS); NON_CYTOPLASMIC_DOMAIN (PHOBIUS); SIGNAL_PEPTIDE_N_REGION (PHOBIUS); SIGNAL_PEPTIDE_C_REGION (PHOBIUS); SIGNAL_PEPTIDE (PHOBIUS); SIGNAL_PEPTIDE_H_REGION (PHOBIUS); SignalP-TM (SIGNALP_GRAM_POSITIVE); Sig…	594.239	77.7845	540.17	Decreased in leaf
Locus_14475_Transcript_4/4_Confidence_0.625_Length_821	exla3_arath ame: full=expansin-like a3 short=at-expl3 short= 3 short= 3 ame: full=ath- eta- flags: precursor	Q9LZT5	5.73e-66	0.661	expansin-like protein precursor	XP_002534094	1.18e-70	9	C:plant-type cell wall; P:plant-type cell wall loosening; C:Golgi apparatus; C:plasmodesma; C:cytoplasmic membrane-bounded vesicle; P:unidimensional cell growth; C:extracellular region; C:membrane; C:cytosol	-	no IPS match	594.239	28.9199	791.715	Decreased in leaf
Locus_6752_Transcript_4/4_Confidence_0.700_Length_2142	---NA---	---NA---	---NA---	---NA---	hypothetical protein PRUPE_ppa021248mg	EMJ01272	4.66e-76	0	-	---NA---	Coil (COILS)	589.424	9.97238	322.699	Decreased in leaf
Locus_15178_Transcript_2/3_Confidence_0.714_Length_1053	---NA---	---NA---	---NA---	---NA---	PREDICTED: uncharacterized protein LOC101249148	XP_004251399	6.73e-54	0	-	---NA---	no IPS match	588.461	27.9227	373.81	Decreased in leaf
Locus_3321_Transcript_4/4_Confidence_0.444_Length_1646	remo_soltu ame: full=remorin ame: full=pp34	P93788	9.95e-09	0.58	remorin family protein	XP_004239190	1.63e-122	5	C:vacuole; F:galacturonate binding; C:plasmodesma; C:plasma membrane; F:protein binding	-	CYTOPLASMIC_DOMAIN (PHOBIUS); TRANSMEMBRANE (PHOBIUS); CYTOPLASMIC_DOMAIN (PHOBIUS); NON_CYTOPLASMIC_DOMAIN (PHOBIUS); TRANSMEMBRANE (PHOBIUS)	586.534	76.7873	474.027	Decreased in leaf
Locus_22418_Transcript_2/4_Confidence_0.500_Length_772	---NA---	---NA---	---NA---	---NA---	PREDICTED: uncharacterized protein LOC101262169	XP_004232829	4.46e-15	0	-	---NA---	no IPS match	584.608	78.7818	642.392	Decreased in leaf
Locus_4334_Transcript_4/4_Confidence_0.667_Length_2172	rogf1_arath ame: full=rop guanine nucleotide exchange factor 1 short= 1 ame: full=kinase partner short=kpp-like	Q93ZY2	3.6e-149	0.7267	rop guanine nucleotide exchange factor 1-like	CBI31584	0	1	F:Rho guanyl-nucleotide exchange factor activity	---NA---	IPR005512 (PFAM); PTHR32372 (PANTHER); PTHR32372:SF6 (PANTHER); IPR005512 (PROSITE_PROFILES)	581.719	11.9669	413.897	Decreased in leaf
Locus_5259_Transcript_2/2_Confidence_0.750_Length_1349	y4466_arath ame: full=zf-hd homeobox protein at4g24660 short= -22	Q9SB61	1.01e-42	0.61	zf-hd homeobox protein at4g24660-like	EOX91076	8.43e-62	1	F:DNA binding	---NA---	IPR006455 (TIGRFAM); IPR006456 (PFAM); IPR006456 (TIGRFAM); IPR009057 (G3DSA:1.10.10.GENE3D); PTHR31948:SF0 (PANTHER); PTHR31948 (PANTHER); IPR006456 (PROSITE_PROFILES); IPR009057 (SUPERFAMILY)	579.793	75.7901	481.042	Decreased in leaf
Locus_1294_Transcript_6/7_Confidence_0.545_Length_1713	sp13a_arath ame: full=squamosa promoter-binding-like protein 13a	B9DI20	1.7e-48	0.664	squamosa promoter-binding	XP_002322273	1.56e-74	2	C:nucleus; F:DNA binding	---NA---	IPR004333 (G3DSA:4.10.1100.GENE3D); IPR004333 (PFAM); PTHR31251:SF0 (PANTHER); PTHR31251 (PANTHER); IPR004333 (PROSITE_PROFILES); IPR004333 (SUPERFAMILY)	577.866	17.9503	400.868	Decreased in leaf
Locus_8769_Transcript_6/6_Confidence_0.667_Length_1806	---NA---	---NA---	---NA---	---NA---	uncharacterized loc101215574	XP_002277225	2.08e-53	1	F:protein binding	---NA---	IPR000270 (SMART); IPR000270 (PFAM); PTHR31066:SF0 (PANTHER); PTHR31066 (PANTHER); SSF54277 (SUPERFAMILY)	575.94	34.9033	605.311	Decreased in leaf
Locus_5101_Transcript_3/3_Confidence_0.833_Length_1874	fei1_arath ame: full=lrr receptor-like serine threonine-protein kinase fei 1 flags: precursor	C0LGF4	0	0.572	lrr receptor-like serine threonine-protein kinase fei 1-like	EOY21706	0	18	F:protein kinase activity; P:anther development; P:gametophyte development; P:defense response; P:post-embryonic morphogenesis; P:epidermis development; P:signal transduction; C:plasma membrane; P:cellular glucan metabolic process; P:cellular process involved in reproduction; P:unidimensional cell growth; P:immune system process; P:cell differentiation; P:organic substance biosynthetic process; F…	-	no IPS match	571.125	54.8481	818.774	Decreased in leaf
Locus_27843_Transcript_1/3_Confidence_0.667_Length_1203	rfc4_mouse ame: full=replication factor c subunit 4 ame: full=activator 1 subunit 4	Q99J62	1.99e-128	0.66	replication factor c dna polymerase iii gamma-tau	XP_004250308	0	4	F:nucleoside-triphosphatase activity; F:ATP binding; F:DNA binding; P:DNA replication	---NA---	IPR003593 (SMART); G3DSA:1.10.8.60 (GENE3D); G3DSA:1.20.272.10 (GENE3D); IPR013748 (PFAM); G3DSA:3.40.50.300 (GENE3D); IPR003959 (PFAM); PTHR11669 (PANTHER); NON_CYTOPLASMIC_DOMAIN (PHOBIUS); SIGNAL_PEPTIDE_H_REGION (PHOBIUS); SIGNAL_PEPTIDE_N_REGION (PHOBIUS); SIGNAL_PEPTIDE (PHOBIUS); SIGNAL_PEPTIDE_C_REGION (PHOBIUS); IPR008921 (SUPERFAMILY); IPR027417 (SUPERFAMILY)	565.346	79.779	465.007	Decreased in leaf
Locus_4753_Transcript_1/1_Confidence_1.000_Length_554	---NA---	---NA---	---NA---	---NA---	---NA---	---NA---	---NA---	0	-	---NA---	no IPS match	562.457	77.7845	797.728	Decreased in leaf
Locus_516_Transcript_1/2_Confidence_0.750_Length_1486	e1313_arath ame: full=glucan endo- -beta-glucosidase 13 ame: full=(1-	Q9FJU9	3.39e-115	0.599	glucan endo- -beta-glucosidase	EOY15325	0	11	P:cellular macromolecule metabolic process; P:gene silencing; C:anchored to plasma membrane; C:plant-type cell wall; P:nucleic acid metabolic process; P:covalent chromatin modification; P:macromolecule modification; F:hydrolase activity, hydrolyzing O-glycosyl compounds; P:shoot system development; P:regulation of cellular process; P:regulation of gene expression, epigenetic	EC:3.2.1.0	no IPS match	559.567	0.997238	443.962	Decreased in leaf
Locus_11820_Transcript_1/2_Confidence_0.667_Length_495	rla2_parar ame: full=60s acidic ribosomal protein p2	P41099	9.75e-28	0.798	60s acidic ribosomal protein p2b	XP_002313663	3.05e-29	3	P:translational elongation; C:ribosome; F:structural constituent of ribosome	---NA---	IPR001813 (PFAM); PTHR21141 (PANTHER); PTHR21141:SF5 (PANTHER); IPR027534 (HAMAP)	559.567	2.99171	742.609	Decreased in leaf
Locus_10360_Transcript_3/3_Confidence_0.833_Length_1949	y5158_arath ame: full=probable receptor-like protein kinase at5g15080	Q9LFP7	0	0.762	probable receptor-like protein kinase at5g15080-like	XP_003633841	0	19	P:amino acid transport; P:RNA splicing, via endonucleolytic cleavage and ligation; P:regulation of plant-type hypersensitive response; P:respiratory burst involved in defense response; P:response to chitin; P:response to bacterium; P:protein targeting to membrane; P:defense response to fungus; C:chloroplast; P:methionine biosynthetic process; P:negative regulation of programmed cell death; C:nucl…	EC:2.7.11.0	no IPS match	556.678	55.8453	512.109	Decreased in leaf
Locus_422_Transcript_1/4_Confidence_0.600_Length_1028	bzr1_arath ame: full=protein brassinazole-resistant 1 ame: full=protein bin2 substrate 2	Q8S307	5.75e-52	0.6763	protein brassinazole-resistant 1-like	XP_004238228	5.58e-77	15	F:beta-amylase activity; F:protein binding; P:regulation of shoot system development; P:response to water deprivation; C:vacuole; P:negative regulation of transcription, DNA-dependent; C:cytosol; P:hyperosmotic salinity response; F:DNA binding; P:brassinosteroid mediated signaling pathway; F:sequence-specific DNA binding transcription factor activity; P:response to abscisic acid stimulus; C:nucle…	EC:3.2.1.2	PTHR31506 (PANTHER); PTHR31506:SF0 (PANTHER)	554.752	63.8232	463.003	Decreased in leaf
Locus_23748_Transcript_3/3_Confidence_0.667_Length_1685	gun8_arath ame: full=endoglucanase 8 ame: full=cellulase 1 short= 1 ame: full=endo- -beta glucanase 8 flags: precursor	Q9CAC1	0	0.784	endoglucanase 8-like	XP_004150120	0	2	F:hydrolase activity, hydrolyzing O-glycosyl compounds; P:carbohydrate metabolic process	---NA---	IPR012341 (G3DSA:1.50.10.GENE3D); IPR001701 (PFAM); PTHR22298:SF3 (PANTHER); PTHR22298 (PANTHER); IPR018221 (PROSITE_PATTERNS); IPR018221 (PROSITE_PATTERNS); IPR008928 (SUPERFAMILY)	552.825	23.9337	508.101	Decreased in leaf
Locus_106_Transcript_1/3_Confidence_0.667_Length_2413	---NA---	---NA---	---NA---	---NA---	alpha beta-hydrolases superfamily protein	EMJ21233	0	2	P:lipid metabolic process; F:triglyceride lipase activity	---NA---	IPR002921 (PFAM); G3DSA:3.40.50.1820 (GENE3D); PTHR31073 (PANTHER); PTHR31073:SF0 (PANTHER); SignalP-TM (SIGNALP_GRAM_POSITIVE); SSF53474 (SUPERFAMILY)	544.157	20.942	355.771	Decreased in leaf
Locus_8559_Transcript_4/4_Confidence_0.667_Length_962	---NA---	---NA---	---NA---	---NA---	---NA---	---NA---	---NA---	0	-	---NA---	no IPS match	542.231	28.9199	385.836	Decreased in leaf
Locus_22500_Transcript_3/3_Confidence_0.750_Length_1512	tbb5_arath ame: full=tubulin beta-5 chain ame: full=beta-5-tubulin	P29513	0	0.969	tubulin beta-5 chain	BAA82638	0	7	C:microtubule; F:structural constituent of cytoskeleton; F:GTP binding; P:microtubule-based process; P:protein polymerization; P:GTP catabolic process; F:GTPase activity	---NA---	Coil (COILS); IPR002453 (PRINTS); IPR000217 (PRINTS); IPR018316 (SMART); IPR003008 (SMART); IPR018316 (G3DSA:3.30.1330.GENE3D); IPR003008 (PFAM); IPR023123 (G3DSA:1.10.287.GENE3D); IPR003008 (G3DSA:3.40.50.GENE3D); IPR018316 (PFAM); IPR000217 (PANTHER); IPR017975 (PROSITE_PATTERNS); SignalP-noTM (SIGNALP_EUK); IPR003008 (SUPERFAMILY); IPR008280 (SUPERFAMILY)	541.268	7.9779	427.927	Decreased in leaf
Locus_195_Transcript_15/15_Confidence_0.475_Length_1335	---NA---	---NA---	---NA---	---NA---	---NA---	---NA---	---NA---	0	-	---NA---	Coil (COILS); Coil (COILS); NON_CYTOPLASMIC_DOMAIN (PHOBIUS); SIGNAL_PEPTIDE_C_REGION (PHOBIUS); CYTOPLASMIC_DOMAIN (PHOBIUS); SIGNAL_PEPTIDE_N_REGION (PHOBIUS); SIGNAL_PEPTIDE_H_REGION (PHOBIUS); SIGNAL_PEPTIDE (PHOBIUS); TRANSMEMBRANE (PHOBIUS); SSF57997 (SUPERFAMILY)	539.342	81.7735	581.259	Decreased in leaf
Locus_30410_Transcript_1/2_Confidence_0.750_Length_1013	knat6_arath ame: full=homeobox protein knotted-1-like 6 ame: full=protein knat6	Q84JS6	2.21e-67	0.643	homeobox protein knotted-	XP_002282076	9.45e-78	2	F:DNA binding; C:nucleus	---NA---	IPR005541 (PFAM); IPR005540 (PFAM); IPR005539 (PFAM); IPR009057 (G3DSA:1.10.10.GENE3D); PTHR11850 (PANTHER); IPR005539 (PROSITE_PROFILES)	533.563	2.99171	484.049	Decreased in leaf
Locus_5011_Transcript_1/1_Confidence_1.000_Length_848	krp3_arath ame: full=cyclin-dependent kinase inhibitor 3 ame: full=inhibitor interactor of cdk protein 6 ame: full=kip-related protein 3	Q9FKB5	3.49e-30	0.5583	cyclin-dependent kinase inhibitor 3-like	XP_003632370	8.68e-40	3	C:nucleus; P:cell cycle arrest; F:cyclin-dependent protein serine/threonine kinase inhibitor activity	---NA---	IPR016701 (PIRSF); IPR003175 (PFAM); G3DSA:4.10.365.10 (GENE3D)	531.637	67.8122	432.938	Decreased in leaf
Locus_1106_Transcript_10/10_Confidence_0.436_Length_1082	gun17_arath ame: full=endoglucanase 17 ame: full=endo- -beta glucanase 17 flags: precursor	O81416	1.2e-142	0.799	endoglucanase 17-like	XP_002320998	5.24e-151	2	P:carbohydrate metabolic process; F:hydrolase activity, hydrolyzing O-glycosyl compounds	---NA---	IPR001701 (PFAM); IPR012341 (G3DSA:1.50.10.GENE3D); PTHR22298 (PANTHER); PTHR22298:SF3 (PANTHER); SIGNAL_PEPTIDE_H_REGION (PHOBIUS); NON_CYTOPLASMIC_DOMAIN (PHOBIUS); SIGNAL_PEPTIDE (PHOBIUS); SIGNAL_PEPTIDE_C_REGION (PHOBIUS); SIGNAL_PEPTIDE_N_REGION (PHOBIUS); SignalP-noTM (SIGNALP_EUK); SignalP-TM (SIGNALP_GRAM_POSITIVE); SignalP-noTM (SIGNALP_GRAM_NEGATIVE); IPR008928 (SUPERFAMILY)	530.674	40.8867	474.027	Decreased in leaf
Locus_17037_Transcript_1/1_Confidence_1.000_Length_1533	y5586_arath ame: full=web family protein at5g55860	Q9LVQ4	2.24e-36	0.71	web family protein at5g55860-like	CBI39758	3.11e-62	1	C:plasma membrane	-	Coil (COILS); Coil (COILS); Coil (COILS); Coil (COILS); Coil (COILS); Coil (COILS); IPR008545 (PFAM); PTHR32054:SF0 (PANTHER); PTHR32054 (PANTHER)	525.858	59.8343	426.925	Decreased in leaf
Locus_18146_Transcript_4/4_Confidence_0.727_Length_1561	lbd41_arath ame: full=lob domain-containing protein 41 ame: full=asymmetric leaves 2-like protein 38 short=as2-like protein 38	Q9M886	2.83e-85	0.644	lob domain-containing protein 41-like	EMJ16944	4.75e-99	9	P:simple leaf morphogenesis; P:gibberellic acid mediated signaling pathway; P:regulation of transcription, DNA-dependent; P:nitrate transport; P:pattern specification process; P:response to nitrate; P:response to stress; P:gibberellin biosynthetic process; C:nucleus	-	IPR004883 (PFAM); PTHR31304 (PANTHER); IPR004883 (PROSITE_PROFILES)	525.858	25.9282	454.986	Decreased in leaf
Locus_1778_Transcript_7/7_Confidence_0.619_Length_1342	u90a1_arath ame: full=udp-glycosyltransferase 90a1	Q9ZVX4	8.2e-126	0.549	udp-glycosyltransferase 90a1-like	XP_004236114	2.84e-139	2	P:metabolic process; F:transferase activity, transferring hexosyl groups	---NA---	IPR002213 (PFAM); G3DSA:3.40.50.2000 (GENE3D); PTHR11926:SF15 (PANTHER); IPR002213 (PANTHER); SSF53756 (SUPERFAMILY)	522.969	27.9227	427.927	Decreased in leaf
Locus_35241_Transcript_3/3_Confidence_0.714_Length_1902	xynf1_aspor ame: full=endo- -beta-xylanase f1 short=xylanase f1 ame: full= -beta-d-xylan xylanohydrolase f1 flags: precursor	O94163	3.46e-27	0.48	probable endo- -beta-xylanase c-like	EOX97711	0	2	P:carbohydrate metabolic process; F:hydrolase activity, hydrolyzing O-glycosyl compounds	---NA---	IPR001000 (PRINTS); IPR001000 (SMART); IPR001000 (PFAM); IPR013781 (G3DSA:3.20.20.GENE3D); PTHR31490:SF0 (PANTHER); PTHR31490 (PANTHER); SIGNAL_PEPTIDE_N_REGION (PHOBIUS); SIGNAL_PEPTIDE_C_REGION (PHOBIUS); NON_CYTOPLASMIC_DOMAIN (PHOBIUS); SIGNAL_PEPTIDE (PHOBIUS); SIGNAL_PEPTIDE_H_REGION (PHOBIUS); SignalP-noTM (SIGNALP_GRAM_NEGATIVE); SignalP-noTM (SIGNALP_EUK); IPR017853 (SUPERFAMILY)	522.969	13.9613	552.196	Decreased in leaf
Locus_1515_Transcript_2/3_Confidence_0.667_Length_1630	patl3_arath ame: full=patellin-3	Q56Z59	0	0.622	sec14p-like phosphatidylinositol transfer family protein isoform 1	XP_002325536	0	2	C:integral to membrane; P:transport	---NA---	IPR001251 (SMART); IPR011074 (SMART); IPR001251 (PFAM); IPR001251 (G3DSA:3.40.525.GENE3D); IPR011074 (PFAM); PTHR23324 (PANTHER); PTHR23324:SF4 (PANTHER); IPR009038 (PROSITE_PROFILES); IPR001251 (PROSITE_PROFILES); IPR001251 (SUPERFAMILY); IPR011074 (SUPERFAMILY)	522.006	76.7873	423.918	Decreased in leaf
Locus_4352_Transcript_1/1_Confidence_1.000_Length_1814	nat1_arath ame: full=nucleobase-ascorbate transporter 1 short= 1	Q9SHZ3	0	0.751	nucleobase-ascorbate transporter 1-like	XP_002274603	0	3	P:transmembrane transport; F:transporter activity; C:membrane	---NA---	IPR006043 (PFAM); IPR006043 (PANTHER); PTHR11119:SF8 (PANTHER); CYTOPLASMIC_DOMAIN (PHOBIUS); TRANSMEMBRANE (PHOBIUS); NON_CYTOPLASMIC_DOMAIN (PHOBIUS); TRANSMEMBRANE (PHOBIUS); CYTOPLASMIC_DOMAIN (PHOBIUS); TRANSMEMBRANE (PHOBIUS); NON_CYTOPLASMIC_DOMAIN (PHOBIUS); TRANSMEMBRANE (PHOBIUS); TRANSMEMBRANE (PHOBIUS); NON_CYTOPLASMIC_DOMAIN (PHOBIUS); CYTOPLASMIC_DOMAIN (PHOBIUS); TRANSMEMBRANE (PHO…	522.006	34.9033	343.745	Decreased in leaf
Locus_1145_Transcript_2/5_Confidence_0.500_Length_1361	---NA---	---NA---	---NA---	---NA---	uncharacterized loc101215147	XP_004149945	1.68e-16	0	-	---NA---	no IPS match	521.043	7.9779	270.586	Decreased in leaf
Locus_7689_Transcript_7/8_Confidence_0.364_Length_1753	---NA---	---NA---	---NA---	---NA---	unnamed protein product	CBI39386	1.86e-53	0	-	---NA---	no IPS match	521.043	13.9613	315.684	Decreased in leaf
Locus_8120_Transcript_6/7_Confidence_0.471_Length_1395	crr3_arath ame: full=cysteine-rich repeat secretory protein 3 flags: precursor	Q6NM73	4.08e-70	0.552	cysteine-rich repeat secretory protein 3-like	XP_004234049	7.95e-81	6	C:plant-type cell wall; P:response to stimulus; P:spread of virus in multicellular host; C:plasmodesma; P:plasmodesmata-mediated intercellular transport; C:extracellular region	-	IPR002902 (PFAM); PTHR32080:SF1 (PANTHER); PTHR32080 (PANTHER); NON_CYTOPLASMIC_DOMAIN (PHOBIUS); SIGNAL_PEPTIDE (PHOBIUS); SIGNAL_PEPTIDE_C_REGION (PHOBIUS); CYTOPLASMIC_DOMAIN (PHOBIUS); TRANSMEMBRANE (PHOBIUS); SIGNAL_PEPTIDE_N_REGION (PHOBIUS); SIGNAL_PEPTIDE_H_REGION (PHOBIUS); IPR002902 (PROSITE_PROFILES); IPR002902 (PROSITE_PROFILES); SignalP-noTM (SIGNALP_GRAM_NEGATIVE); SignalP-TM (SIGNA…	519.117	64.8204	764.657	Decreased in leaf
Locus_24947_Transcript_3/3_Confidence_0.714_Length_975	yab1_arath ame: full=axial regulator yabby 1 ame: full=fl-54 ame: full=protein abnormal floral organs ame: full=protein filamentous flower ame: full=protein antherless	O22152	1.36e-56	0.619	axial regulator yabby 1	XP_002266233	1.68e-77	18	F:protein binding; P:specification of floral organ number; P:specification of floral organ identity; P:chromatin assembly or disassembly; P:meristem determinacy; P:specification of organ position; P:inflorescence meristem growth; P:leaf morphogenesis; P:meristem structural organization; P:regulation of translation; P:abaxial cell fate specification; F:sequence-specific DNA binding transcription f…	-	IPR009071 (G3DSA:1.10.30.GENE3D); IPR006780 (PFAM); PTHR31675:SF0 (PANTHER); PTHR31675 (PANTHER); IPR009071 (SUPERFAMILY)	517.19	41.884	376.816	Decreased in leaf
Locus_22594_Transcript_4/4_Confidence_0.700_Length_1474	pt504_arath ame: full=probable sugar phosphate phosphate translocator at5g04160	Q9FYE5	3.08e-176	0.708	phosphate phosphoenolpyruvate translocator-like protein	XP_002323269	9.39e-179	14	P:brassinosteroid biosynthetic process; P:UDP-glucose transport; P:cell growth; P:cellulose metabolic process; F:UDP-glucose transmembrane transporter activity; F:UDP-galactose transmembrane transporter activity; P:GDP-fucose transport; F:GDP-fucose transmembrane transporter activity; P:purine nucleobase transport; P:plant-type cell wall biogenesis; P:UDP-galactose transmembrane transport; C:Golg…	-	no IPS match	514.301	80.7762	559.211	Decreased in leaf
Locus_4550_Transcript_5/7_Confidence_0.682_Length_2519	tso1_arath ame: full=crc domain-containing protein tso1	Q9LUI3	8.32e-133	0.588	protein tesmin tso1-like cxc 3-like	XP_002279154	0	28	P:negative regulation of vulval development; C:polytene chromosome; C:Myb complex; P:regulation of meristem growth; P:DNA metabolic process; P:positive regulation of growth rate; P:receptor-mediated endocytosis; P:determination of adult lifespan; P:floral organ morphogenesis; P:anatomical structure formation involved in morphogenesis; P:sperm motility; P:embryo development ending in birth or egg …	-	IPR005172 (PFAM); PTHR12446 (PANTHER); PTHR12446:SF7 (PANTHER); IPR005172 (PROSITE_PROFILES)	511.412	26.9254	444.964	Decreased in leaf
Locus_1866_Transcript_3/3_Confidence_0.750_Length_1935	nat2_arath ame: full=nucleobase-ascorbate transporter 2 short= 2	Q94C70	0	0.735	nucleobase-ascorbate transporter 2-like	EOY27969	0	8	P:polarity specification of adaxial/abaxial axis; P:regulation of meristem growth; C:plasmodesma; P:meristem initiation; F:transmembrane transporter activity; P:determination of bilateral symmetry; C:chloroplast; C:plasma membrane	-	TRANSMEMBRANE (PHOBIUS); NON_CYTOPLASMIC_DOMAIN (PHOBIUS); CYTOPLASMIC_DOMAIN (PHOBIUS); TMhelix (TMHMM)	510.449	61.8287	522.131	Decreased in leaf
Locus_5231_Transcript_2/7_Confidence_0.625_Length_1979	Y1491_ARATHRecName: Full=Uncharacterized protein At1g04910	Q8W486	1.07e-83	0.58	duf246 domain-containing protein at1g04910-like	XP_002267185	0	3	C:trans-Golgi network; C:Golgi apparatus; C:endosome	-	IPR024709 (PIRSF); IPR019378 (PFAM); PTHR31818 (PANTHER); TRANSMEMBRANE (PHOBIUS); NON_CYTOPLASMIC_DOMAIN (PHOBIUS); CYTOPLASMIC_DOMAIN (PHOBIUS); TMhelix (TMHMM)	507.559	45.8729	336.729	Decreased in leaf
Locus_37401_Transcript_1/1_Confidence_1.000_Length_1911	gh35_arath ame: full=indole-3-acetic acid-amido synthetase ame: full=auxin-responsive gh3-like protein 5 short= 3-5	O81829	0	0.801	gh3 family protein	XP_002533739	0	9	P:response to light stimulus; P:response to brassinosteroid stimulus; F:indole-3-acetic acid amido synthetase activity; P:auxin homeostasis; P:response to cyclopentenone; P:unidimensional cell growth; C:chloroplast; P:auxin mediated signaling pathway; P:positive regulation of camalexin biosynthetic process	-	IPR004993 (PFAM); PTHR31901 (PANTHER); PTHR31901:SF0 (PANTHER)	507.559	0	256.556	Decreased in leaf
Locus_191_Transcript_1/1_Confidence_1.000_Length_672	pmln_prupe ame: full=peamaclein ame: allergen=pru p 7	P86888	4.39e-20	0.66	gibberellin-regulated protein	XP_004290947	3.2e-20	8	P:response to glucose stimulus; P:response to gibberellin stimulus; P:response to sucrose stimulus; P:response to fructose stimulus; P:single-organism process; C:extracellular region; P:response to karrikin; P:response to stress	-	no IPS match	502.744	23.9337	466.01	Decreased in leaf
Locus_10276_Transcript_4/4_Confidence_0.769_Length_1565	---NA---	---NA---	---NA---	---NA---	f-box and leucine rich repeat domains containing isoform 1	EMJ26685	1.48e-117	0	-	---NA---	Coil (COILS); Coil (COILS); Coil (COILS); Coil (COILS); Coil (COILS); Coil (COILS); Coil (COILS); Coil (COILS); PTHR32484 (PANTHER); PTHR32484:SF0 (PANTHER)	501.781	34.9033	332.721	Decreased in leaf
Locus_10341_Transcript_5/5_Confidence_0.667_Length_1481	pri1_mouse ame: full=dna primase small subunit ame: full=dna primase 49 kda subunit short=p49	P20664	7.05e-105	0.518	dna primase small subunit-like	EOY24999	0	2	P:DNA replication, synthesis of RNA primer; F:DNA primase activity	---NA---	IPR014052 (TIGRFAM); G3DSA:3.90.920.10 (GENE3D); IPR002755 (PFAM); IPR014052 (PANTHER); SSF56747 (SUPERFAMILY)	500.818	15.9558	310.673	Decreased in leaf
Locus_15960_Transcript_1/2_Confidence_0.750_Length_1020	rlf24_arath ame: full=protein ralf-like 24 flags: precursor	Q9LK37	1.62e-18	0.6722	rapid alkalinization factor 1	AAR00325	9.94e-22	15	F:signal transducer activity; C:apoplast; P:cell-cell signaling; C:plant-type cell wall; P:developmental growth involved in morphogenesis; P:negative regulation of growth; P:cellular metabolic process; P:single-organism metabolic process; F:hormone activity; P:calcium-mediated signaling; P:developmental cell growth; C:plasmodesma; P:response to brassinosteroid stimulus; P:organonitrogen compound …	-	IPR008801 (PFAM)	496.965	65.8177	422.916	Decreased in leaf
Locus_15908_Transcript_4/4_Confidence_0.235_Length_1439	dof53_arath ame: full=dof zinc finger protein short=	Q84TE9	9.15e-30	0.93	f-box family protein	XP_003635142	4.47e-62	2	F:DNA binding; P:regulation of transcription, DNA-dependent	---NA---	IPR003851 (PFAM); PTHR31992 (PANTHER); IPR003851 (PROSITE_PATTERNS); IPR003851 (PROSITE_PROFILES)	496.002	49.8619	553.198	Decreased in leaf
Locus_1014_Transcript_2/2_Confidence_0.900_Length_2071	fei1_arath ame: full=lrr receptor-like serine threonine-protein kinase fei 1 flags: precursor	C0LGF4	0	0.577	lrr receptor-like serine threonine-protein kinase fei 1-like	EOY21706	0	3	F:ATP binding; P:protein phosphorylation; F:protein serine/threonine kinase activity	---NA---	Coil (COILS); IPR002290 (SMART); G3DSA:1.10.510.10 (GENE3D); IPR013210 (PFAM); PF13855 (PFAM); IPR013320 (G3DSA:2.60.120.GENE3D); IPR000719 (PFAM); G3DSA:3.30.200.20 (GENE3D); G3DSA:3.80.10.10 (GENE3D); PTHR24420:SF445 (PANTHER); PTHR24420 (PANTHER); IPR017441 (PROSITE_PATTERNS); IPR008271 (PROSITE_PATTERNS); CYTOPLASMIC_DOMAIN (PHOBIUS); NON_CYTOPLASMIC_DOMAIN (PHOBIUS); TRANSMEMBRANE (PHOBIUS);…	495.039	6.98066	368.799	Decreased in leaf
Locus_1292_Transcript_3/6_Confidence_0.600_Length_1674	---NA---	---NA---	---NA---	---NA---	PREDICTED: uncharacterized protein LOC101251847	XP_004233775	5.33e-31	0	-	---NA---	no IPS match	495.039	5.98343	330.716	Decreased in leaf
Locus_2527_Transcript_1/1_Confidence_1.000_Length_2583	---NA---	---NA---	---NA---	---NA---	hypothetical protein VITISV_043672	CAN64499	1.12e-149	0	-	---NA---	IPR025486 (PFAM); PF14383 (PFAM); PTHR21726:SF25 (PANTHER); PTHR21726 (PANTHER)	492.15	6.98066	247.536	Decreased in leaf
Locus_3047_Transcript_1/1_Confidence_1.000_Length_1269	alis5_arath ame: full=ala-interacting subunit 5 short= 5	Q8L8W0	2.91e-160	0.643	ala-interacting subunit 3-like	XP_004140727	6.82e-176	1	C:membrane	---NA---	IPR005045 (PIRSF); IPR005045 (PFAM); IPR005045 (PANTHER); PTHR10926:SF0 (PANTHER); NON_CYTOPLASMIC_DOMAIN (PHOBIUS); NON_CYTOPLASMIC_DOMAIN (PHOBIUS); CYTOPLASMIC_DOMAIN (PHOBIUS); TRANSMEMBRANE (PHOBIUS); TRANSMEMBRANE (PHOBIUS); TMhelix (TMHMM); TMhelix (TMHMM)	487.334	53.8508	310.673	Decreased in leaf
Locus_15335_Transcript_2/2_Confidence_0.750_Length_1405	tmm_arath ame: full=protein too many mouths ame: full=receptor-like protein 17 short= 17 flags: precursor	Q9SSD1	3.91e-44	0.562	leucine-rich repeat family protein	XP_002280055	2.3e-150	1	F:protein binding	---NA---	PR00019 (PRINTS); IPR003591 (SMART); G3DSA:3.80.10.10 (GENE3D); PF13855 (PFAM); IPR001611 (PFAM); PTHR24420 (PANTHER); PTHR24420:SF445 (PANTHER); SSF52058 (SUPERFAMILY)	486.371	0.997238	262.569	Decreased in leaf
Locus_15122_Transcript_6/6_Confidence_0.417_Length_839	---NA---	---NA---	---NA---	---NA---	ethphon-induced protein	EMJ21685	3.75e-21	0	-	---NA---	SignalP-noTM (SIGNALP_EUK)	483.482	16.953	798.73	Decreased in leaf
Locus_23404_Transcript_3/3_Confidence_0.667_Length_935	gun17_arath ame: full=endoglucanase 17 ame: full=endo- -beta glucanase 17 flags: precursor	O81416	5.95e-148	0.772	endo- -beta-glucanase	AEO97200	9.07e-158	2	F:hydrolase activity, hydrolyzing O-glycosyl compounds; P:carbohydrate metabolic process	---NA---	IPR012341 (G3DSA:1.50.10.GENE3D); IPR001701 (PFAM); PTHR22298:SF3 (PANTHER); PTHR22298 (PANTHER); IPR018221 (PROSITE_PATTERNS); IPR018221 (PROSITE_PATTERNS); IPR008928 (SUPERFAMILY)	481.555	8.97514	492.066	Decreased in leaf
Locus_3764_Transcript_2/2_Confidence_0.750_Length_2577	ank1_human ame: full=ankyrin-1 short=ank-1 ame: full=ankyrin-r ame: full=erythrocyte ankyrin	P16157	1.44e-34	0.421	ankyrin repeat-containing	CAN68422	0	20	P:cell development; P:organic substance metabolic process; C:intracellular non-membrane-bounded organelle; P:monovalent inorganic cation transport; P:cytoplasmic transport; P:regulation of cardiac muscle contraction; P:ion homeostasis; P:protein localization to plasma membrane; C:axon; P:regulation of calcium ion transport; C:plasma membrane part; P:cell communication involved in cardiac conducti…	-	no IPS match	478.666	16.953	522.131	Decreased in leaf
Locus_15464_Transcript_1/1_Confidence_1.000_Length_1290	zip1_arath ame: full=zinc transporter 1 ame: full=zrt irt-like protein 1 flags: precursor	O81123	9.02e-116	0.673	zip transporter	XP_002315075	4.23e-138	3	F:zinc ion transmembrane transporter activity; C:integral to membrane; P:zinc ion transmembrane transport	---NA---	IPR004698 (TIGRFAM); IPR003689 (PFAM); PTHR11040 (PANTHER); PTHR11040:SF1 (PANTHER); NON_CYTOPLASMIC_DOMAIN (PHOBIUS); NON_CYTOPLASMIC_DOMAIN (PHOBIUS); TRANSMEMBRANE (PHOBIUS); SIGNAL_PEPTIDE_C_REGION (PHOBIUS); TRANSMEMBRANE (PHOBIUS); TRANSMEMBRANE (PHOBIUS); TRANSMEMBRANE (PHOBIUS); TRANSMEMBRANE (PHOBIUS); TRANSMEMBRANE (PHOBIUS); NON_CYTOPLASMIC_DOMAIN (PHOBIUS); CYTOPLASMIC_DOMAIN (PHOBIUS…	470.961	38.8923	581.259	Decreased in leaf
Locus_8488_Transcript_1/1_Confidence_1.000_Length_1552	msi4_arath ame: full=wd-40 repeat-containing protein msi4 ame: full=altered cold-responsive gene 1 protein	O22607	0	0.561	wd-40 repeat-containing protein msi4-like	XP_004235600	0	1	F:protein binding	---NA---	IPR001680 (SMART); IPR001680 (PFAM); IPR015943 (G3DSA:2.130.10.GENE3D); IPR022052 (PFAM); PTHR22850:SF14 (PANTHER); PTHR22850 (PANTHER); IPR019775 (PROSITE_PATTERNS); IPR001680 (PROSITE_PROFILES); IPR001680 (PROSITE_PROFILES); IPR001680 (PROSITE_PROFILES); IPR017986 (PROSITE_PROFILES); IPR017986 (SUPERFAMILY)	469.998	31.9116	364.79	Decreased in leaf
Locus_17234_Transcript_1/2_Confidence_0.800_Length_1137	---NA---	---NA---	---NA---	---NA---	PREDICTED: uncharacterized protein LOC101244228	XP_004229621	2.36e-104	0	-	---NA---	no IPS match	469.998	23.9337	362.786	Decreased in leaf
Locus_9788_Transcript_2/2_Confidence_0.833_Length_974	---NA---	---NA---	---NA---	---NA---	chalcone-flavanone isomerase family isoform partial	EOA13731	8.46e-39	0	-	---NA---	no IPS match	469.035	7.9779	295.64	Decreased in leaf
Locus_22533_Transcript_4/4_Confidence_0.667_Length_1548	pri2_arath ame: full=probable dna primase large subunit	Q84WJ2	0	0.585	probable dna primase large subunit-like	XP_002285679	0	2	F:DNA primase activity; P:DNA replication, synthesis of RNA primer	---NA---	IPR016558 (PIRSF); IPR007238 (PFAM); IPR016558 (PTHR10537:PANTHER); PTHR10537 (PANTHER)	468.072	55.8453	303.658	Decreased in leaf
Locus_9925_Transcript_7/8_Confidence_0.591_Length_1381	gaca_dicdi ame: full=rho gtpase-activating protein gaca ame: full=gtpase activating factor for rac protein a	Q54Y72	8.07e-22	0.514	rho gtpase activating protein with pak-box p21-rho-binding domain	EOX94911	3.59e-146	9	P:anatomical structure morphogenesis; F:protein binding; C:membrane; P:multicellular organismal development; P:regulation of small GTPase mediated signal transduction; P:regulation of nucleobase-containing compound metabolic process; C:cytoplasm; P:cellular component organization; P:single-organism developmental process	-	no IPS match	467.109	6.98066	314.682	Decreased in leaf
Locus_6444_Transcript_2/2_Confidence_0.750_Length_1587	cdt1a_arath ame: full=cdt1-like protein chloroplastic short= 1a flags: precursor	Q9SJW9	2.92e-86	0.545	cdt1-like protein chloroplastic-like	XP_002307639	3.8e-102	9	F:protein kinase binding; P:chromosome organization; C:chloroplast; P:chloroplast organization; F:DNA polymerase binding; P:regulation of cellular process; P:gametophyte development; C:nucleus; P:DNA replication	-	IPR014939 (SMART); IPR014939 (PFAM); SSF46785 (SUPERFAMILY)	465.182	13.9613	383.832	Decreased in leaf
Locus_4178_Transcript_3/3_Confidence_0.714_Length_1077	y1063_arath ame: full=inactive leucine-rich repeat receptor-like serine threonine-protein kinase at1g60630 flags: precursor	Q84MA9	1.73e-138	0.63	inactive leucine-rich repeat receptor-like serine threonine-protein kinase at1g60630-like	XP_003631342	4.31e-162	3	F:protein kinase activity; P:protein phosphorylation; F:ATP binding	---NA---	G3DSA:1.10.510.10 (GENE3D); G3DSA:3.30.200.20 (GENE3D); IPR000719 (PFAM); PTHR24420 (PANTHER); PTHR24420:SF445 (PANTHER); IPR000719 (PROSITE_PROFILES); IPR011009 (SUPERFAMILY)	462.293	13.9613	251.545	Decreased in leaf
Locus_15754_Transcript_3/3_Confidence_0.667_Length_1407	hip26_arath ame: full=heavy metal-associated isoprenylated plant protein 26 short= 26 ame: full=farnesylated protein 6 short= 6 flags: precursor	Q9SZN7	7.97e-06	0.61	microtubule-associated protein 1b-like	XP_003553557	1.74e-47	6	P:heat acclimation; F:metal ion binding; C:plasmodesma; F:protein binding; C:plasma membrane; C:nucleus	---NA---	TRANSMEMBRANE (PHOBIUS); SIGNAL_PEPTIDE_H_REGION (PHOBIUS); SIGNAL_PEPTIDE (PHOBIUS); SIGNAL_PEPTIDE_N_REGION (PHOBIUS); CYTOPLASMIC_DOMAIN (PHOBIUS); SIGNAL_PEPTIDE_C_REGION (PHOBIUS); NON_CYTOPLASMIC_DOMAIN (PHOBIUS); SignalP-TM (SIGNALP_GRAM_POSITIVE); TMhelix (TMHMM); TMhelix (TMHMM)	462.293	63.8232	488.057	Decreased in leaf
Locus_17539_Transcript_1/1_Confidence_1.000_Length_2559	clpb1_arath ame: full=chaperone protein 1 ame: full=atp-dependent clp protease atp-binding subunit homolog 1 ame: full=casein lytic proteinase b1 ame: full=heat shock protein 101	P42730	7.39e-12	0.46	chaperone protein 1-like	XP_002275038	0	1	P:protein metabolic process	---NA---	IPR023150 (G3DSA:1.10.1780.GENE3D); G3DSA:3.40.50.300 (GENE3D); IPR004176 (PFAM); PTHR11638:SF69 (PANTHER); PTHR11638 (PANTHER); SSF81923 (SUPERFAMILY); IPR027417 (SUPERFAMILY)	461.33	66.8149	460.999	Decreased in leaf
Locus_8895_Transcript_6/6_Confidence_0.529_Length_1680	---NA---	---NA---	---NA---	---NA---	kinase interacting family isoform 1	XP_002275508	3.01e-20	0	-	---NA---	Coil (COILS); Coil (COILS); Coil (COILS); IPR011684 (PFAM)	460.367	16.953	346.751	Decreased in leaf
Locus_10575_Transcript_2/2_Confidence_0.750_Length_1806	pub7_arath ame: full=u-box domain-containing protein 7 ame: full=plant u-box protein 7	Q9CAG5	4.14e-13	0.503	armadillo beta-catenin-like repeat-containing protein	XP_002285290	4.99e-125	1	F:protein binding	---NA---	Coil (COILS); IPR000225 (SMART); IPR011989 (G3DSA:1.25.10.GENE3D); PTHR23315:SF39 (PANTHER); PTHR23315 (PANTHER); IPR016024 (SUPERFAMILY)	458.441	84.7652	625.355	Decreased in leaf
Locus_33300_Transcript_2/2_Confidence_0.800_Length_551	h2a1_arath ame: full=probable histone ame: full=hta10	Q9C681	5.57e-58	0.922	probable histone -like	XP_004487626	3.28e-57	10	C:cell wall; C:nucleosome; C:nucleolus; P:DNA mediated transformation; P:response to wounding; P:response to bacterium; F:DNA binding; P:nucleosome assembly; F:protein heterodimerization activity; P:cell proliferation	-	no IPS match	455.551	22.9365	268.582	Decreased in leaf
Locus_8579_Transcript_5/5_Confidence_0.714_Length_2292	---NA---	---NA---	---NA---	---NA---	uncharacterized loc101220098	EOX90802	0	0	-	---NA---	Coil (COILS); Coil (COILS); Coil (COILS); IPR006868 (PFAM); IPR006867 (PFAM); PTHR21450 (PANTHER); PTHR21450:SF0 (PANTHER); SSF101447 (SUPERFAMILY)	450.736	32.9088	325.706	Decreased in leaf
Locus_15749_Transcript_3/3_Confidence_0.818_Length_1713	cca21_arath ame: full=cyclin-a2-1 ame: full=cyc3a-at ame: full=cyclin-3a ame: full=g2 mitotic-specific cyclin-a2-1 short= 2 1	Q39071	2.14e-131	0.678	cyclin a2	XP_002281863	1.26e-154	3	F:protein kinase binding; P:regulation of cyclin-dependent protein serine/threonine kinase activity; C:nucleus	---NA---	IPR014400 (PIRSF); IPR013763 (SMART); IPR004367 (PFAM); IPR006671 (PFAM); IPR013763 (G3DSA:1.10.472.GENE3D); IPR013763 (G3DSA:1.10.472.GENE3D); PTHR10177 (PANTHER); PTHR10177:SF99 (PANTHER); IPR006671 (PROSITE_PATTERNS); IPR013763 (SUPERFAMILY); IPR013763 (SUPERFAMILY)	449.773	8.97514	231.502	Decreased in leaf
Locus_1382_Transcript_1/1_Confidence_1.000_Length_1449	aapc_cenci ame: full= glucose-6-phosphate 1-epimerase ame: full= d-hexose-6-phosphate mutarotase ame: full= apospory-associated protein c	Q40784	2.5e-139	0.5525	glucose-6-phosphate 1-epimerase-like	XP_002280220	0	3	F:isomerase activity; P:carbohydrate metabolic process; F:carbohydrate binding	---NA---	IPR025532 (PIRSF); IPR008183 (PFAM); IPR014718 (G3DSA:2.70.98.GENE3D); PTHR11122:SF9 (PANTHER); PTHR11122 (PANTHER); IPR011013 (SUPERFAMILY)	447.846	26.9254	519.125	Decreased in leaf
Locus_6101_Transcript_6/6_Confidence_0.737_Length_1840	cca21_arath ame: full=cyclin-a2-1 ame: full=cyc3a-at ame: full=cyclin-3a ame: full=g2 mitotic-specific cyclin-a2-1 short= 2 1	Q39071	4.75e-131	0.637	cyclin a2	NP_001233768	1.22e-153	3	P:regulation of cyclin-dependent protein serine/threonine kinase activity; F:protein kinase binding; C:nucleus	---NA---	Coil (COILS); IPR014400 (PIRSF); IPR013763 (SMART); IPR013763 (G3DSA:1.10.472.GENE3D); IPR004367 (PFAM); IPR006671 (PFAM); IPR013763 (G3DSA:1.10.472.GENE3D); PTHR10177:SF99 (PANTHER); PTHR10177 (PANTHER); IPR013763 (SUPERFAMILY); IPR013763 (SUPERFAMILY)	447.846	37.895	378.821	Decreased in leaf
Locus_13656_Transcript_1/1_Confidence_1.000_Length_1009	zersy_zinze ame: full=zerumbone synthase	F1SWA0	3.91e-78	0.658	momilactone a synthase-like	EOX99079	2.79e-108	11	C:cytosol; F:copper ion binding; P:response to fructose stimulus; P:response to water deprivation; P:defense response to bacterium; P:response to heat; P:regulation of abscisic acid biosynthetic process; F:xanthoxin dehydrogenase activity; P:diterpene phytoalexin precursor biosynthetic process pathway; P:proline biosynthetic process; P:sugar mediated signaling pathway	EC:1.1.1.288	NON_CYTOPLASMIC_DOMAIN (PHOBIUS); CYTOPLASMIC_DOMAIN (PHOBIUS); TRANSMEMBRANE (PHOBIUS); TMhelix (TMHMM)	446.883	12.9641	298.647	Decreased in leaf
Locus_13906_Transcript_3/4_Confidence_0.625_Length_1712	---NA---	---NA---	---NA---	---NA---	PREDICTED: uncharacterized protein LOC100260478	XP_002275508	2.13e-39	0	-	---NA---	Coil (COILS); Coil (COILS); Coil (COILS); Coil (COILS); IPR011684 (PFAM)	441.105	31.9116	571.238	Decreased in leaf
Locus_1418_Transcript_7/7_Confidence_0.652_Length_1755	grf2_arath ame: full=growth-regulating factor 2 short= 2 ame: full=transcription activator grf2	Q8L8A8	1.46e-61	0.664	growth-regulating factor isoform 1	CAN62265	3.75e-80	4	P:regulation of transcription, DNA-dependent; F:hydrolase activity, acting on acid anhydrides, in phosphorus-containing anhydrides; F:ATP binding; C:nucleus	---NA---	IPR014978 (SMART); IPR014977 (PFAM); IPR014978 (PFAM); PTHR31602 (PANTHER); PTHR31602:SF0 (PANTHER); IPR014978 (PROSITE_PROFILES); IPR014977 (PROSITE_PROFILES)	439.178	0	369.801	Decreased in leaf
Locus_18213_Transcript_4/4_Confidence_0.769_Length_1319	wdl1_arath ame: full=protein wvd2-like 1 short= 1	Q8GYX9	1.96e-16	0.68	biorientation of chromosomes in cell division protein 1-like 1-like	AFK46777	5.82e-40	8	P:multidimensional cell growth; C:cortical microtubule; P:microtubule bundle formation; P:establishment or maintenance of cell polarity; P:circumnutation; P:root morphogenesis; P:trichome branching; C:nucleus	-	Coil (COILS); IPR027329 (PFAM); PTHR31358 (PANTHER); PTHR31358:SF0 (PANTHER)	438.215	49.8619	398.864	Decreased in leaf
Locus_2987_Transcript_1/1_Confidence_1.000_Length_382	---NA---	---NA---	---NA---	---NA---	---NA---	---NA---	---NA---	0	-	---NA---	no IPS match	437.252	16.953	401.871	Decreased in leaf
Locus_391_Transcript_1/1_Confidence_1.000_Length_445	---NA---	---NA---	---NA---	---NA---	PREDICTED: uncharacterized protein LOC101298504	XP_004296504	5.35e-23	0	-	---NA---	no IPS match	432.437	0	220.478	Decreased in leaf
Locus_1318_Transcript_1/7_Confidence_0.474_Length_2059	y1515_arath ame: full=uncharacterized tpr repeat-containing protein at1g05150	O23052	0	0.533	uncharacterized tpr repeat-containing protein at1g05150-like	XP_004238320	0	2	F:protein binding; F:zinc ion binding	---NA---	IPR019734 (SMART); PF13414 (PFAM); IPR013105 (PFAM); IPR000433 (PFAM); IPR011990 (G3DSA:1.25.40.GENE3D); PTHR23083:SF9 (PANTHER); PTHR23083 (PANTHER); IPR019734 (PROSITE_PROFILES); IPR013026 (PROSITE_PROFILES); IPR019734 (PROSITE_PROFILES); IPR019734 (PROSITE_PROFILES); IPR019734 (PROSITE_PROFILES); IPR019734 (PROSITE_PROFILES); IPR019734 (PROSITE_PROFILES); IPR019734 (PROSITE_PROFILES); SSF48452…	430.51	69.8066	445.966	Decreased in leaf
Locus_16369_Transcript_1/2_Confidence_0.800_Length_834	---NA---	---NA---	---NA---	---NA---	PREDICTED: uncharacterized protein LOC101257560	XP_004238424	5.1e-37	0	-	---NA---	no IPS match	430.51	14.9586	263.571	Decreased in leaf
Locus_27617_Transcript_5/5_Confidence_0.692_Length_1393	y4294_arath ame: full=probable lrr receptor-like serine threonine-protein kinase at4g20940	C0LGQ9	0	0.614	probable lrr receptor-like serine threonine-protein kinase at4g20940-like	XP_004135545	0	3	P:protein phosphorylation; F:protein kinase activity; F:ATP binding	---NA---	IPR001245 (PFAM); G3DSA:3.30.200.20 (GENE3D); G3DSA:1.10.510.10 (GENE3D); PTHR24420 (PANTHER); PTHR24420:SF445 (PANTHER); IPR000719 (PROSITE_PROFILES); IPR011009 (SUPERFAMILY)	428.584	58.837	398.864	Decreased in leaf
Locus_27939_Transcript_2/2_Confidence_0.750_Length_1307	spl7_orysi ame: full=squamosa promoter-binding-like protein 7	Q01JD1	7.11e-24	0.627	squamosa promoter-binding-like protein 7-like	XP_004513942	2.04e-38	19	C:chloroplast envelope; P:anther development; P:regulation of cell proliferation; P:plant-type cell wall modification; P:regulation of vegetative phase change; P:positive regulation of flower development; P:post-embryonic morphogenesis; P:regulation of timing of transition from vegetative to reproductive phase; P:regulation of cell size; P:leaf shaping; F:DNA binding; P:vegetative to reproductive…	-	no IPS match	425.695	61.8287	294.638	Decreased in leaf
Locus_17998_Transcript_1/1_Confidence_1.000_Length_1312	bh093_arath ame: full=transcription factor bhlh93 ame: full=basic helix-loop-helix protein 93 short= 93 short=bhlh 93 ame: full=transcription factor en 47 ame: full=bhlh transcription factor bhlh093	Q9LSL1	1.55e-61	0.6044	transcription factor bhlh	XP_003603699	8.69e-76	1	F:protein dimerization activity	---NA---	Coil (COILS); IPR011598 (SMART); IPR011598 (PFAM); IPR011598 (G3DSA:4.10.280.GENE3D); PTHR31945:SF0 (PANTHER); PTHR31945 (PANTHER); IPR011598 (PROSITE_PROFILES); IPR011598 (SUPERFAMILY)	420.879	28.9199	287.623	Decreased in leaf
Locus_5842_Transcript_4/4_Confidence_0.571_Length_885	kith_orysj ame: full=thymidine kinase	O81263	3.63e-104	0.623	thymidine kinase-like	EMJ17035	1.1e-117	2	F:thymidine kinase activity; F:ATP binding	---NA---	IPR001267 (PIRSF); G3DSA:3.40.50.300 (GENE3D); IPR001267 (PFAM); G3DSA:3.30.60.20 (GENE3D); IPR001267 (PANTHER); IPR020633 (PROSITE_PATTERNS); IPR027417 (SUPERFAMILY); SSF57716 (SUPERFAMILY)	418.953	14.9586	260.564	Decreased in leaf
Locus_27983_Transcript_1/1_Confidence_1.000_Length_1688	---NA---	---NA---	---NA---	---NA---	arm repeat superfamily protein	XP_002276958	6.17e-151	1	F:binding	---NA---	IPR011989 (G3DSA:1.25.10.GENE3D); PTHR31355 (PANTHER); PTHR31355:SF1 (PANTHER); CYTOPLASMIC_DOMAIN (PHOBIUS); NON_CYTOPLASMIC_DOMAIN (PHOBIUS); TRANSMEMBRANE (PHOBIUS); IPR016024 (SUPERFAMILY); TMhelix (TMHMM)	418.953	3.98895	304.66	Decreased in leaf
Locus_20762_Transcript_1/2_Confidence_0.750_Length_1202	hsbh1_soybn ame: full=homeobox protein sbh1	P46608	1.46e-118	0.752	knotted1-like protein	AAM28231	5.66e-152	4	F:sequence-specific DNA binding; F:sequence-specific DNA binding transcription factor activity; P:regulation of transcription, DNA-dependent; C:nucleus	---NA---	IPR001356 (SMART); IPR009057 (G3DSA:1.10.10.GENE3D); IPR005539 (PFAM); IPR005541 (PFAM); IPR008422 (PFAM); IPR005540 (PFAM); PTHR11850 (PANTHER); IPR017970 (PROSITE_PATTERNS); IPR001356 (PROSITE_PROFILES); IPR005539 (PROSITE_PROFILES); IPR009057 (SUPERFAMILY)	412.211	0	373.81	Decreased in leaf
Locus_13443_Transcript_3/3_Confidence_0.714_Length_1173	atxr6_arath ame: full=histone-lysine n-methyltransferase atxr6 ame: full=protein set domain group 34 ame: full=trithorax-related protein 6 short=trx-related protein 6	Q9FNE9	9.74e-145	0.6844	histone-lysine n-methyltransferase atxr6-like	XP_003552669	1.9e-158	2	F:protein binding; F:zinc ion binding	---NA---	IPR001965 (SMART); IPR013083 (G3DSA:3.30.40.GENE3D); G3DSA:2.170.270.10 (GENE3D); IPR019787 (PFAM); IPR001214 (PFAM); PTHR10615:SF20 (PANTHER); PTHR10615 (PANTHER); IPR019786 (PROSITE_PATTERNS); IPR001214 (PROSITE_PROFILES); IPR019787 (PROSITE_PROFILES); IPR011011 (SUPERFAMILY); SSF82199 (SUPERFAMILY)	411.248	33.9061	291.632	Decreased in leaf
Locus_15999_Transcript_7/7_Confidence_0.522_Length_1089	pmu1_yeast ame: full=probable phosphomutase pmu1	Q09676	8.25e-13	0.445	phosphoglycerate mutase family protein isoform 1	CAN70041	2.7e-130	0	-	---NA---	IPR013078 (SMART); G3DSA:3.40.50.1240 (GENE3D); IPR013078 (PFAM); SSF53254 (SUPERFAMILY)	411.248	4.98619	387.84	Decreased in leaf
Locus_5324_Transcript_1/1_Confidence_1.000_Length_1235	icr4_arath ame: full=interactor of constitutive active rops 4 ame: full=rop interactive partner 2	Q9M9F9	9.74e-42	0.615	interactor of constitutive active rops 1-like isoform 1	EOY13689	3.47e-67	5	C:plasma membrane; P:regulation of auxin polar transport; C:pollen tube tip; C:nucleus; P:auxin metabolic process	-	Coil (COILS); Coil (COILS); Coil (COILS)	409.322	45.8729	528.144	Decreased in leaf
Locus_5552_Transcript_4/5_Confidence_0.214_Length_834	---NA---	---NA---	---NA---	---NA---	---NA---	---NA---	---NA---	0	-	---NA---	no IPS match	409.322	42.8812	299.649	Decreased in leaf
Locus_8402_Transcript_4/4_Confidence_0.727_Length_1656	---NA---	---NA---	---NA---	---NA---	uncharacterized loc101210456	XP_004237412	0	0	-	---NA---	SIGNAL_PEPTIDE (PHOBIUS); SIGNAL_PEPTIDE_H_REGION (PHOBIUS); SIGNAL_PEPTIDE_C_REGION (PHOBIUS); NON_CYTOPLASMIC_DOMAIN (PHOBIUS); SIGNAL_PEPTIDE_N_REGION (PHOBIUS)	408.359	31.9116	351.762	Decreased in leaf
Locus_5759_Transcript_2/2_Confidence_0.889_Length_940	ubc19_arath ame: full=ubiquitin-conjugating enzyme e2 19 ame: full=ubiquitin carrier protein 19	Q9LJZ5	9.48e-89	0.764	ubiquitin-conjugating enzyme e2 19-like	XP_002314089	1.9e-98	1	F:acid-amino acid ligase activity	---NA---	SM00212 (SMART); IPR000608 (PFAM); IPR016135 (G3DSA:3.10.110.GENE3D); PTHR24067 (PANTHER); PTHR24067:SF44 (PANTHER); IPR023313 (PROSITE_PATTERNS); IPR000608 (PROSITE_PROFILES); IPR016135 (SUPERFAMILY)	406.433	10.9696	261.567	Decreased in leaf
Locus_16178_Transcript_1/1_Confidence_1.000_Length_1278	m2k6_arath ame: full=mitogen-activated protein kinase kinase 6 short= 6 short=map kinase kinase 6 ame: full=protein arabidopsis nqk1 homolog	Q9FJV0	0	0.683	mitogen-activated protein kinase kinase 6-like	ADR31547	0	59	C:cytoskeleton; P:water transport; C:intracellular organelle part; F:protein serine/threonine kinase activity; P:response to water deprivation; P:salicylic acid biosynthetic process; P:cold acclimation; P:abscisic acid mediated signaling pathway; F:protein complex scaffold; P:ovule development; P:regulation of plant-type hypersensitive response; P:glucosinolate biosynthetic process; P:response to…	EC:2.7.11.0	TMhelix (TMHMM)	398.728	7.9779	256.556	Decreased in leaf
Locus_14574_Transcript_3/3_Confidence_0.800_Length_1631	zifl1_arath ame: full=protein zinc induced facilitator-like 1 ame: full=protein zif-like 1	Q94BZ1	0	0.536	protein zinc induced facilitator-like 1-like	XP_004230048	0	2	P:transmembrane transport; C:integral to membrane	---NA---	IPR011701 (PFAM); G3DSA:1.20.1250.20 (GENE3D); G3DSA:1.20.1250.20 (GENE3D); PTHR24003 (PANTHER); PTHR24003:SF69 (PANTHER); CYTOPLASMIC_DOMAIN (PHOBIUS); TRANSMEMBRANE (PHOBIUS); TRANSMEMBRANE (PHOBIUS); CYTOPLASMIC_DOMAIN (PHOBIUS); TRANSMEMBRANE (PHOBIUS); NON_CYTOPLASMIC_DOMAIN (PHOBIUS); TRANSMEMBRANE (PHOBIUS); CYTOPLASMIC_DOMAIN (PHOBIUS); CYTOPLASMIC_DOMAIN (PHOBIUS); TRANSMEMBRANE (PHOBIUS…	391.986	0.997238	280.608	Decreased in leaf
Locus_7760_Transcript_4/4_Confidence_0.700_Length_3015	paxi1_bovin ame: full=pax-interacting protein 1 ame: full=pax transactivation activation domain-interacting protein	A0JNA8	1.83e-24	0.515	mediator of dna damage checkpoint protein	XP_003594019	6.49e-120	11	P:DNA repair; C:intracellular non-membrane-bounded organelle; C:nucleoplasm; P:positive regulation of nucleobase-containing compound metabolic process; P:histone H3-K4 methylation; P:positive regulation of histone methylation; F:protein binding; P:DNA recombination; P:single-organism developmental process; P:system development; P:regulation of transcription, DNA-dependent	-	IPR001357 (SMART); IPR001357 (PFAM); IPR001357 (G3DSA:3.40.50.GENE3D); PTHR23196 (PANTHER); PTHR23196:SF1 (PANTHER); IPR001357 (PROSITE_PROFILES); IPR001357 (SUPERFAMILY)	391.023	6.98066	200.434	Decreased in leaf
Locus_6782_Transcript_1/2_Confidence_0.833_Length_2684	cfa_ecol6 ame: full=cyclopropane-fatty-acyl-phospholipid synthase short=cfa synthase short=cyclopropane fatty acid synthase	P0A9H8	2.08e-39	0.482	cyclopropane-fatty-acyl-phospholipid synthase isoform 1	XP_002281958	0	3	P:lipid biosynthetic process; P:oxidation-reduction process; F:oxidoreductase activity	---NA---	G3DSA:3.40.50.150 (GENE3D); IPR003333 (PFAM); IPR002937 (PFAM); G3DSA:3.50.50.60 (GENE3D); PTHR10108 (PANTHER); PTHR10108:SF243 (PANTHER); CYTOPLASMIC_DOMAIN (PHOBIUS); TRANSMEMBRANE (PHOBIUS); NON_CYTOPLASMIC_DOMAIN (PHOBIUS); TRANSMEMBRANE (PHOBIUS); NON_CYTOPLASMIC_DOMAIN (PHOBIUS); SSF51905 (SUPERFAMILY); SSF53335 (SUPERFAMILY)	387.17	43.8785	472.023	Decreased in leaf
Locus_14654_Transcript_2/2_Confidence_0.600_Length_895	---NA---	---NA---	---NA---	---NA---	regulator of vps4 activity in the mvb pathway protein	XP_004287747	9.7e-11	0	-	---NA---	Coil (COILS)	385.244	26.9254	280.608	Decreased in leaf
Locus_5069_Transcript_1/2_Confidence_0.667_Length_738	---NA---	---NA---	---NA---	---NA---	high mobility group b protein 6-like	EMJ07154	2.97e-31	0	-	---NA---	Coil (COILS)	384.281	12.9641	248.538	Decreased in leaf
Locus_5801_Transcript_2/2_Confidence_0.750_Length_2158	wdr5b_rat ame: full=wd repeat-containing protein 5b	Q4V8C4	7.55e-08	0.4267	transducin family protein wd-40 repeat family protein isoform 1	XP_004233447	0	1	F:protein binding	---NA---	IPR001680 (SMART); IPR003603 (SMART); IPR015943 (G3DSA:2.130.10.GENE3D); IPR001680 (PFAM); G3DSA:3.80.10.10 (GENE3D); PTHR22850:SF58 (PANTHER); PTHR22850 (PANTHER); IPR001680 (PROSITE_PROFILES); IPR017986 (PROSITE_PROFILES); SSF52047 (SUPERFAMILY); IPR017986 (SUPERFAMILY)	383.318	31.9116	337.732	Decreased in leaf
Locus_16996_Transcript_3/3_Confidence_0.714_Length_1460	expb3_arath ame: full=expansin-b3 short=at-expb3 short= 3 ame: full=ath- eta- ame: full=beta-expansin-3 flags: precursor	Q9M0I2	1.06e-117	0.714	beta-expansin 3	XP_002267127	1.43e-128	2	C:extracellular region; P:sexual reproduction	---NA---	IPR007118 (PRINTS); IPR005795 (PRINTS); IPR007112 (SMART); IPR014733 (G3DSA:2.40.40.GENE3D); IPR007117 (PFAM); IPR007117 (G3DSA:2.60.40.GENE3D); IPR009009 (PFAM); PTHR31692 (PANTHER); PTHR31692:SF0 (PANTHER); IPR007112 (PROSITE_PROFILES); IPR007117 (PROSITE_PROFILES); IPR009009 (SUPERFAMILY); IPR007117 (SUPERFAMILY)	382.355	36.8978	410.89	Decreased in leaf
Locus_17953_Transcript_6/6_Confidence_0.615_Length_1129	mgll_human ame: full=monoglyceride lipase short=mgl ame: full=hu-k5 ame: full=lysophospholipase homolog ame: full=lysophospholipase-like ame: full=monoacylglycerol lipase short=magl	Q99685	1.36e-29	0.4643	monoglyceride lipase-like	XP_002268904	8.8e-178	10	P:response to wounding; P:regulation of biological quality; P:regulation of cell communication; P:lipid catabolic process; P:acylglycerol metabolic process; P:single-multicellular organism process; F:carboxylic ester hydrolase activity; P:regulation of response to stimulus; P:fatty acid metabolic process; P:regulation of signaling	EC:3.1.1.0	no IPS match	382.355	16.953	328.712	Decreased in leaf
Locus_14133_Transcript_4/4_Confidence_0.700_Length_910	mad2_arath ame: full=mitotic spindle checkpoint protein mad2	Q9LU93	6.63e-127	0.658	mitotic spindle checkpoint protein mad2-like	XP_002514967	3e-137	1	P:mitotic spindle assembly checkpoint	---NA---	IPR003511 (PFAM); IPR003511 (G3DSA:3.30.900.GENE3D); PTHR11842 (PANTHER); IPR027097 (PTHR11842:PANTHER); IPR003511 (PROSITE_PROFILES); IPR003511 (SUPERFAMILY)	381.392	14.9586	397.862	Decreased in leaf
Locus_372_Transcript_2/2_Confidence_0.833_Length_2110	sut34_arath ame: full=probable sulfate transporter	Q9LW86	0	0.737	probable sulfate transporter -like isoform 1	XP_002284768	0	11	F:sulfate transmembrane transporter activity; P:nitrate transport; C:plasmodesma; P:sulfate transport; P:oligopeptide transport; P:transition metal ion transport; P:selenate transport; P:response to nitrate; P:cellular response to sulfate starvation; C:chloroplast; C:plasma membrane	-	no IPS match	379.466	0	251.545	Decreased in leaf
Locus_11777_Transcript_7/7_Confidence_0.471_Length_1953	y0931_dicdi ame: full=tnf receptor-associated factor family protein ddb_g0290931	Q54FD5	5.47e-07	0.4667	homogentisate solanesyltransferase	XP_002276694	5.62e-142	1	F:zinc ion binding	---NA---	PF02176 (PFAM); PTHR10131 (PANTHER); IPR001293 (PROSITE_PROFILES)	379.466	46.8702	263.571	Decreased in leaf
Locus_15672_Transcript_3/3_Confidence_0.714_Length_775	---NA---	---NA---	---NA---	---NA---	---NA---	---NA---	---NA---	0	-	---NA---	PF14303 (PFAM)	378.502	5.98343	293.636	Decreased in leaf
Locus_22922_Transcript_2/2_Confidence_0.667_Length_2167	fbl3_arath ame: full=f-box lrr-repeat protein 3	Q8RWU5	3.59e-107	0.474	f-box lrr-repeat protein 3-like	EOY11550	0	1	F:protein binding	---NA---	IPR006553 (SMART); PF13516 (PFAM); G3DSA:3.80.10.10 (GENE3D); G3DSA:3.80.10.10 (GENE3D); PTHR23125 (PANTHER); PTHR23125:SF101 (PANTHER); NON_CYTOPLASMIC_DOMAIN (PHOBIUS); SIGNAL_PEPTIDE_N_REGION (PHOBIUS); SIGNAL_PEPTIDE_H_REGION (PHOBIUS); SIGNAL_PEPTIDE (PHOBIUS); SIGNAL_PEPTIDE_C_REGION (PHOBIUS); IPR001810 (SUPERFAMILY); SSF52047 (SUPERFAMILY); SSF52047 (SUPERFAMILY); SSF52047 (SUPERFAMILY)	378.502	17.9503	319.693	Decreased in leaf
Locus_30928_Transcript_1/1_Confidence_1.000_Length_1146	sgo1_maize ame: full=shugoshin-1 ame: full= 1	Q4QSC8	4.06e-22	0.73	shugoshin c isoform 1	EOY18838	5.86e-43	3	P:meiotic chromosome segregation; C:chromosome, centromeric region; C:nucleus	---NA---	Coil (COILS); IPR011515 (PFAM)	378.502	11.9669	238.517	Decreased in leaf
Locus_3154_Transcript_4/9_Confidence_0.583_Length_1610	patl5_arath ame: full=patellin-5	Q9M0R2	1.49e-136	0.566	patellin 1	XP_004250845	8.58e-166	5	P:transport; C:intracellular membrane-bounded organelle; F:transporter activity; C:cytoplasm; C:plasma membrane	-	no IPS match	376.576	11.9669	322.699	Decreased in leaf
Locus_6062_Transcript_5/5_Confidence_0.583_Length_1514	aedo_mouse ame: full=2-aminoethanethiol dioxygenase ame: full=cysteamine dioxygenase	Q6PDY2	4.93e-17	0.4667	2-aminoethanethiol dioxygenase-like	EMJ16977	1.08e-100	3	F:metal ion binding; C:mitochondrion; F:cysteamine dioxygenase activity	---NA---	CYTOPLASMIC_DOMAIN (PHOBIUS); TRANSMEMBRANE (PHOBIUS); NON_CYTOPLASMIC_DOMAIN (PHOBIUS); TMhelix (TMHMM)	376.576	50.8591	287.623	Decreased in leaf
Locus_18548_Transcript_3/3_Confidence_0.714_Length_1598	pbs1_arath ame: full=serine threonine-protein kinase pbs1 ame: full= phb susceptible protein 1	Q9FE20	1.99e-101	0.654	serine threonine-protein kinase	XP_002281166	0	13	P:organ formation; F:protein binding; C:intracellular membrane-bounded organelle; P:defense response to bacterium, incompatible interaction; P:plant-type cell wall organization; P:nitrogen compound metabolic process; P:protein autophosphorylation; P:leaf morphogenesis; F:protein serine/threonine kinase activity; P:protoderm histogenesis; P:cuticle development; C:plasma membrane; P:cell wall modif…	EC:2.7.11.0	no IPS match	375.613	57.8398	307.667	Decreased in leaf
Locus_28155_Transcript_2/2_Confidence_0.750_Length_1273	ail1_arath ame: full=ap2-like ethylene-responsive transcription factor ail1 ame: full=protein aintegumenta-like 1	Q1PFE1	1.6e-119	0.868	ap2-like ethylene-responsive transcription factor ail1-like	EOY27240	1.96e-134	3	F:sequence-specific DNA binding transcription factor activity; P:regulation of transcription, DNA-dependent; F:DNA binding	---NA---	Coil (COILS); IPR001471 (PRINTS); IPR001471 (SMART); IPR001471 (G3DSA:3.30.730.GENE3D); IPR001471 (PFAM); PTHR32467:SF0 (PANTHER); PTHR32467 (PANTHER); IPR001471 (PROSITE_PROFILES); IPR001471 (PROSITE_PROFILES); IPR016177 (SUPERFAMILY); IPR016177 (SUPERFAMILY)	374.65	10.9696	238.517	Decreased in leaf
Locus_31006_Transcript_1/1_Confidence_1.000_Length_1456	gso2_arath ame: full=lrr receptor-like serine threonine-protein kinase gso2 ame: full=protein embryo sac development arrest 23 ame: full=protein gassho 2 flags: precursor	Q9FIZ3	6.26e-22	0.471	serine-threonine protein plant-	XP_004232455	2.61e-149	20	P:organic substance metabolic process; P:anther development; P:primary metabolic process; P:response to oxygen-containing compound; P:gametophyte development; P:anatomical structure morphogenesis; P:cellular metabolic process; C:intracellular membrane-bounded organelle; P:epidermis development; P:signal transduction; P:cellular process involved in reproduction; P:cell differentiation; P:developme…	-	no IPS match	373.687	43.8785	399.866	Decreased in leaf
Locus_26092_Transcript_1/2_Confidence_0.857_Length_796	---NA---	---NA---	---NA---	---NA---	---NA---	---NA---	---NA---	0	-	---NA---	no IPS match	372.724	34.9033	365.792	Decreased in leaf
Locus_8283_Transcript_1/2_Confidence_0.667_Length_2133	genl2_arath ame: full=flap endonuclease gen-like 2	Q9M2Z3	0	0.561	flap endonuclease gen-like 2-like	XP_002263340	0	3	F:nuclease activity; P:DNA repair; F:DNA binding	---NA---	Coil (COILS); IPR006084 (PRINTS); IPR008918 (SMART); IPR006085 (SMART); IPR006086 (SMART); IPR006086 (PFAM); IPR006085 (PFAM); G3DSA:1.10.150.20 (GENE3D); G3DSA:3.40.50.1010 (GENE3D); G3DSA:2.40.50.40 (GENE3D); PTHR11081:SF17 (PANTHER); IPR006084 (PANTHER); IPR020045 (SUPERFAMILY); IPR016197 (SUPERFAMILY); SSF88723 (SUPERFAMILY)	368.871	23.9337	259.562	Decreased in leaf
Locus_18340_Transcript_2/3_Confidence_0.600_Length_1397	cbsx5_arath ame: full=cbs domain-containing protein cbsx5	Q84WQ5	2.69e-89	0.56	cbs domain-containing protein cbsx5-like	XP_004248503	1.22e-147	1	F:adenyl nucleotide binding	---NA---	G3DSA:3.10.580.10 (GENE3D); IPR000644 (PROSITE_PROFILES); IPR000644 (PROSITE_PROFILES); SSF54631 (SUPERFAMILY)	368.871	51.8564	400.868	Decreased in leaf
Locus_31500_Transcript_4/4_Confidence_0.800_Length_1849	Y1491_ARATHRecName: Full=Uncharacterized protein At1g04910	Q8W486	3.88e-87	0.58	duf246 domain-containing protein at1g04910-like	XP_002267185	0	3	C:trans-Golgi network; C:Golgi apparatus; C:endosome	-	IPR024709 (PIRSF); IPR019378 (PFAM); PTHR31818 (PANTHER); CYTOPLASMIC_DOMAIN (PHOBIUS); NON_CYTOPLASMIC_DOMAIN (PHOBIUS); TRANSMEMBRANE (PHOBIUS); TMhelix (TMHMM)	365.019	53.8508	376.816	Decreased in leaf
Locus_5444_Transcript_3/3_Confidence_0.667_Length_1284	wtr13_arath ame: full=wat1-related protein at2g37460	Q9ZUS1	3.68e-161	0.675	auxin-induced protein 5ng4-like	XP_004142085	9.73e-174	10	P:mRNA modification; P:amino acid import; P:amino acid homeostasis; F:protein binding; P:amino acid export; C:extracellular region; C:chloroplast; P:glucosinolate biosynthetic process; C:plasma membrane; F:L-amino acid efflux transmembrane transporter activity	-	CYTOPLASMIC_DOMAIN (PHOBIUS); TRANSMEMBRANE (PHOBIUS); NON_CYTOPLASMIC_DOMAIN (PHOBIUS); TMhelix (TMHMM)	363.093	2.99171	342.743	Decreased in leaf
Locus_2119_Transcript_3/3_Confidence_0.667_Length_1724	jp650_arath ame: full=probable polygalacturonase non-catalytic subunit jp650 ame: full=aromatic-rich glycoprotein jp650 flags: precursor	P92990	0	0.654	probable polygalacturonase non-catalytic subunit jp650-like	XP_004236111	0	1	C:extracellular region	-	SignalP-TM (SIGNALP_GRAM_POSITIVE)	358.277	8.97514	588.274	Decreased in leaf
Locus_9955_Transcript_1/2_Confidence_0.750_Length_1468	---NA---	---NA---	---NA---	---NA---	PREDICTED: uncharacterized protein LOC100259352	XP_002270778	3.15e-84	0	-	---NA---	PTHR31722 (PANTHER); PTHR31722:SF0 (PANTHER)	357.314	52.8536	252.547	Decreased in leaf
Locus_22965_Transcript_2/2_Confidence_0.800_Length_553	---NA---	---NA---	---NA---	---NA---	pa-domain containing subtilase family protein	EOY24994	4.38e-39	3	F:serine-type endopeptidase activity; P:negative regulation of catalytic activity; F:identical protein binding	---NA---	IPR010259 (PFAM); G3DSA:3.30.70.80 (GENE3D)	357.314	31.9116	364.79	Decreased in leaf
Locus_30963_Transcript_2/2_Confidence_0.857_Length_2071	y1719_arath ame: full=probable inactive receptor kinase at1g27190 flags: precursor	O04567	0	0.575	leucine-rich repeat protein kinase family protein	EMJ23247	0	4	F:protein kinase activity; P:protein phosphorylation; F:protein binding; F:ATP binding	---NA---	PR00019 (PRINTS); IPR001245 (PFAM); IPR013210 (PFAM); IPR001611 (PFAM); G3DSA:3.80.10.10 (GENE3D); G3DSA:1.10.510.10 (GENE3D); PF13855 (PFAM); G3DSA:3.30.200.20 (GENE3D); PTHR24420:SF445 (PANTHER); PTHR24420 (PANTHER); SIGNAL_PEPTIDE_C_REGION (PHOBIUS); SIGNAL_PEPTIDE (PHOBIUS); NON_CYTOPLASMIC_DOMAIN (PHOBIUS); CYTOPLASMIC_DOMAIN (PHOBIUS); SIGNAL_PEPTIDE_N_REGION (PHOBIUS); TRANSMEMBRANE (PHOBI…	353.462	6.98066	202.439	Decreased in leaf
Locus_16114_Transcript_1/1_Confidence_1.000_Length_516	---NA---	---NA---	---NA---	---NA---	---NA---	---NA---	---NA---	0	-	---NA---	SIGNAL_PEPTIDE_N_REGION (PHOBIUS); SIGNAL_PEPTIDE (PHOBIUS); SIGNAL_PEPTIDE_C_REGION (PHOBIUS); NON_CYTOPLASMIC_DOMAIN (PHOBIUS); SIGNAL_PEPTIDE_H_REGION (PHOBIUS); SignalP-noTM (SIGNALP_EUK); SignalP-noTM (SIGNALP_GRAM_NEGATIVE); SignalP-TM (SIGNALP_GRAM_POSITIVE); TMhelix (TMHMM)	352.498	27.9227	408.886	Decreased in leaf
Locus_7064_Transcript_4/4_Confidence_0.400_Length_1723	zdhc1_arath ame: full=probable s-acyltransferase at1g69420 ame: full=probable palmitoyltransferase at1g69420 ame: full=zinc finger dhhc domain-containing protein at1g69420	Q9C533	0	0.515	probable s-acyltransferase at1g69420-like	XP_002312266	0	1	F:zinc ion binding	---NA---	IPR001594 (PFAM); PTHR22883 (PANTHER); PTHR22883:SF0 (PANTHER); TRANSMEMBRANE (PHOBIUS); NON_CYTOPLASMIC_DOMAIN (PHOBIUS); NON_CYTOPLASMIC_DOMAIN (PHOBIUS); TRANSMEMBRANE (PHOBIUS); CYTOPLASMIC_DOMAIN (PHOBIUS); TRANSMEMBRANE (PHOBIUS); CYTOPLASMIC_DOMAIN (PHOBIUS); TRANSMEMBRANE (PHOBIUS); NON_CYTOPLASMIC_DOMAIN (PHOBIUS); IPR001594 (PROSITE_PROFILES); TMhelix (TMHMM); TMhelix (TMHMM); TMhelix (…	351.535	8.97514	213.462	Decreased in leaf
Locus_15491_Transcript_3/3_Confidence_0.500_Length_1102	ugpi7_arath ame: full=uncharacterized gpi-anchored protein at4g28100 flags: precursor	Q9SUC9	7.31e-124	0.81	uncharacterized gpi-anchored protein at4g28100-like	XP_002276552	3.84e-139	1	C:anchored to plasma membrane	-	no IPS match	350.572	15.9558	413.897	Decreased in leaf
Locus_16458_Transcript_1/2_Confidence_0.667_Length_1115	---NA---	---NA---	---NA---	---NA---	platz transcription factor family protein	CBI27204	1.76e-100	0	-	---NA---	IPR006734 (PFAM); PTHR31065:SF0 (PANTHER); PTHR31065 (PANTHER)	350.572	62.826	511.107	Decreased in leaf
Locus_16594_Transcript_3/5_Confidence_0.667_Length_1724	jkd_arath ame: full=zinc finger protein jackdaw ame: full=id1-like zinc finger protein 3	Q700D2	1.32e-85	0.6471	zinc finger protein nutcracker-like	XP_004249492	1.49e-94	2	F:nucleic acid binding; F:metal ion binding	---NA---	IPR015880 (SMART); IPR013087 (G3DSA:3.30.160.GENE3D); IPR013087 (G3DSA:3.30.160.GENE3D); IPR007087 (PFAM); PTHR10593:SF17 (PANTHER); PTHR10593 (PANTHER); IPR007087 (PROSITE_PATTERNS); IPR007087 (PROSITE_PROFILES); SSF57667 (SUPERFAMILY)	350.572	48.8646	244.53	Decreased in leaf
Locus_730_Transcript_5/7_Confidence_0.611_Length_2638	Y4862_ARATHRecName: Full=Uncharacterized protein At4g38062	P0CB23	5.99e-57	0.64	basic helix-loop-helix dna-binding superfamily isoform 1	EMJ09128	5.96e-77	0	-	---NA---	Coil (COILS); Coil (COILS); Coil (COILS); Coil (COILS); Coil (COILS); Coil (COILS)	348.646	3.98895	264.573	Decreased in leaf
Locus_19025_Transcript_1/1_Confidence_1.000_Length_2927	---NA---	---NA---	---NA---	---NA---	isoform 1	CBI40057	0	0	-	---NA---	Coil (COILS); IPR019448 (PFAM); PTHR31593:SF0 (PANTHER); PTHR31593 (PANTHER)	346.72	29.9171	226.491	Decreased in leaf
Locus_2940_Transcript_7/8_Confidence_0.556_Length_1688	c71ba_arath ame: full=cytochrome p450 71b10	Q9LVD2	5.3e-109	0.586	cytochrome p450	AEI59778	3.81e-138	4	P:oxidation-reduction process; F:heme binding; F:iron ion binding; F:oxidoreductase activity, acting on paired donors, with incorporation or reduction of molecular oxygen	---NA---	Coil (COILS); IPR002401 (PRINTS); IPR001128 (PRINTS); IPR001128 (PFAM); IPR001128 (G3DSA:1.10.630.GENE3D); PTHR24298 (PANTHER); TRANSMEMBRANE (PHOBIUS); CYTOPLASMIC_DOMAIN (PHOBIUS); NON_CYTOPLASMIC_DOMAIN (PHOBIUS); IPR001128 (SUPERFAMILY); TMhelix (TMHMM)	345.757	0.997238	263.571	Decreased in leaf
Locus_9857_Transcript_9/14_Confidence_0.413_Length_2551	---NA---	---NA---	---NA---	---NA---	atp binding	XP_002281738	6.62e-16	0	-	---NA---	Coil (COILS); Coil (COILS); Coil (COILS); Coil (COILS)	344.794	8.97514	220.478	Decreased in leaf
Locus_4741_Transcript_1/1_Confidence_1.000_Length_783	hmgb3_arath ame: full=high mobility group b protein 3 ame: full=high mobility group protein b 2 short= beta2 short=hmg beta 2 ame: full=nucleosome chromatin assembly factor group d 03 short=nucleosome chromatin assembly factor group d 3	P93047	8.81e-34	0.805	high mobility group family	XP_004145545	1.03e-34	21	C:chromatin; P:water transport; P:histone H3-K9 methylation; P:response to salt stress; P:chromatin assembly or disassembly; P:cell proliferation; P:chromatin silencing; P:hyperosmotic response; C:cytoplasm; P:Golgi organization; P:acetyl-CoA metabolic process; P:glycolysis; F:DNA binding; P:response to cadmium ion; F:sequence-specific DNA binding transcription factor activity; P:histone phosphor…	-	no IPS match	343.83	23.9337	225.489	Decreased in leaf
Locus_22427_Transcript_3/3_Confidence_0.571_Length_864	rac2a_arath ame: full=ras-related protein rabc2a short= 2a ame: full=ras-related protein rab18b short= ab18b	O49841	6.84e-96	0.74	ras-related protein rabc2a	EOA22635	9.38e-95	3	P:small GTPase mediated signal transduction; F:GTP binding; P:protein transport	---NA---	IPR003579 (SMART); G3DSA:3.40.50.300 (GENE3D); IPR001806 (PFAM); PTHR24073 (PANTHER); PTHR24073:SF285 (PANTHER); PS51419 (PROSITE_PROFILES); IPR027417 (SUPERFAMILY)	342.867	22.9365	292.634	Decreased in leaf
Locus_1198_Transcript_1/1_Confidence_1.000_Length_1709	ufog6_fraan ame: full=udp-glucose flavonoid 3-o-glucosyltransferase 6 ame: full=flavonol 3-o-glucosyltransferase 6 short= 6	Q2V6K0	1.04e-133	0.612	udp-glucose flavonoid 3-o-glucosyltransferase 3-like	XP_004243654	7.46e-147	2	F:transferase activity, transferring hexosyl groups; P:metabolic process	---NA---	IPR002213 (PFAM); G3DSA:3.40.50.2000 (GENE3D); IPR002213 (PANTHER); PTHR11926:SF15 (PANTHER); IPR002213 (PROSITE_PATTERNS); SSF53756 (SUPERFAMILY)	341.904	4.98619	195.423	Decreased in leaf
Locus_2315_Transcript_2/3_Confidence_0.636_Length_1656	plcd6_arath ame: full=phosphoinositide phospholipase c 6 ame: full=phosphoinositide phospholipase plc6 short= 6 short= 8 short=pi-plc6	Q8GV43	0	0.687	pi-phospholipase c plc4	NP_001234181	0	4	P:intracellular signal transduction; F:phosphatidylinositol phospholipase C activity; P:lipid metabolic process; F:protein binding	---NA---	Coil (COILS); IPR001192 (PRINTS); IPR001711 (SMART); IPR000008 (SMART); IPR000909 (SMART); IPR017946 (G3DSA:3.20.20.GENE3D); IPR000008 (PFAM); IPR001711 (PFAM); IPR000909 (PFAM); G3DSA:2.60.40.150 (GENE3D); IPR028384 (PTHR10336:PANTHER); IPR001192 (PANTHER); IPR000008 (PROSITE_PROFILES); IPR000909 (PROSITE_PROFILES); IPR001711 (PROSITE_PROFILES); IPR000008 (SUPERFAMILY); IPR017946 (SUPERFAMILY)	341.904	57.8398	482.044	Decreased in leaf
Locus_5538_Transcript_6/6_Confidence_0.571_Length_1450	ntf6_tobac ame: full=mitogen-activated protein kinase homolog ntf6 ame: full=p43	Q40531	0	0.87	big map kinase	XP_002284710	0	3	F:ATP binding; P:protein phosphorylation; F:MAP kinase activity	---NA---	IPR002290 (SMART); IPR000719 (PFAM); G3DSA:3.30.200.20 (GENE3D); G3DSA:1.10.510.10 (GENE3D); PTHR24055 (PANTHER); PTHR24055:SF10 (PANTHER); IPR008271 (PROSITE_PATTERNS); IPR017441 (PROSITE_PATTERNS); IPR003527 (PROSITE_PATTERNS); IPR000719 (PROSITE_PROFILES); IPR011009 (SUPERFAMILY)	340.941	30.9144	312.677	Decreased in leaf
Locus_9896_Transcript_6/6_Confidence_0.667_Length_867	---NA---	---NA---	---NA---	---NA---	uncharacterized rna-binding protein	XP_002282524	1.47e-54	0	-	---NA---	SIGNAL_PEPTIDE_H_REGION (PHOBIUS); TRANSMEMBRANE (PHOBIUS); SIGNAL_PEPTIDE_C_REGION (PHOBIUS); SIGNAL_PEPTIDE_N_REGION (PHOBIUS); SIGNAL_PEPTIDE (PHOBIUS); CYTOPLASMIC_DOMAIN (PHOBIUS); NON_CYTOPLASMIC_DOMAIN (PHOBIUS); TMhelix (TMHMM); TMhelix (TMHMM)	340.941	37.895	583.264	Decreased in leaf
Locus_9943_Transcript_3/3_Confidence_0.769_Length_1213	dof53_arath ame: full=dof zinc finger protein short=	Q84TE9	1.03e-35	0.868	dof zinc finger	XP_004241265	9.93e-75	2	P:regulation of transcription, DNA-dependent; F:DNA binding	---NA---	IPR003851 (PFAM); PTHR31992 (PANTHER); PTHR31992:SF3 (PANTHER); IPR003851 (PROSITE_PATTERNS); IPR003851 (PROSITE_PROFILES)	340.941	57.8398	316.686	Decreased in leaf
Locus_14674_Transcript_3/3_Confidence_0.714_Length_1129	gat11_arath ame: full=gata transcription factor 11	Q6DBP8	4.8e-35	0.777	gata transcription factor	CAC28528	7.87e-55	6	P:circadian rhythm; F:sequence-specific DNA binding transcription factor activity; F:transcription regulatory region DNA binding; C:nucleus; P:seed germination; P:response to light stimulus	-	no IPS match	339.015	37.895	450.977	Decreased in leaf
Locus_5999_Transcript_10/10_Confidence_0.481_Length_2018	mdc1_rat ame: full=mediator of dna damage checkpoint protein 1	Q5U2M8	1.12e-18	0.48	mediator of dna damage checkpoint protein	EOY09101	0	1	F:N-acetyltransferase activity	---NA---	IPR001357 (SMART); IPR000182 (PFAM); IPR001357 (G3DSA:3.40.50.GENE3D); IPR001357 (PFAM); IPR001357 (G3DSA:3.40.50.GENE3D); IPR016181 (G3DSA:3.40.630.GENE3D); PTHR23196 (PANTHER); IPR001357 (PROSITE_PROFILES); IPR001357 (PROSITE_PROFILES); IPR016181 (SUPERFAMILY); IPR001357 (SUPERFAMILY); IPR001357 (SUPERFAMILY)	338.052	34.9033	231.502	Decreased in leaf
Locus_27446_Transcript_1/1_Confidence_1.000_Length_2673	mib2_mouse ame: full=e3 ubiquitin-protein ligase mib2 ame: full=dystrophin-like protein short=dyslike ame: full=mind bomb homolog 2 short=mind bomb-2 ame: full=skeletrophin	Q8R516	2.45e-06	0.4817	ankyrin repeat family protein isoform 1	EOX92463	3.5e-89	1	F:protein binding	---NA---	Coil (COILS); IPR002110 (SMART); IPR026961 (PFAM); IPR020683 (G3DSA:1.25.40.GENE3D); PF14244 (PFAM); IPR020683 (PFAM); TRANSMEMBRANE (PHOBIUS); CYTOPLASMIC_DOMAIN (PHOBIUS); CYTOPLASMIC_DOMAIN (PHOBIUS); TRANSMEMBRANE (PHOBIUS); NON_CYTOPLASMIC_DOMAIN (PHOBIUS); TRANSMEMBRANE (PHOBIUS); CYTOPLASMIC_DOMAIN (PHOBIUS); NON_CYTOPLASMIC_DOMAIN (PHOBIUS); TRANSMEMBRANE (PHOBIUS); NON_CYTOPLASMIC_DOMAIN…	337.089	18.9475	499.081	Decreased in leaf
Locus_5627_Transcript_1/2_Confidence_0.667_Length_1490	---NA---	---NA---	---NA---	---NA---	conserved hypothetical protein	XP_002517992	1.15e-69	0	-	---NA---	SIGNAL_PEPTIDE (PHOBIUS); NON_CYTOPLASMIC_DOMAIN (PHOBIUS); SIGNAL_PEPTIDE_C_REGION (PHOBIUS); SIGNAL_PEPTIDE_N_REGION (PHOBIUS); SIGNAL_PEPTIDE_H_REGION (PHOBIUS)	335.162	21.9392	222.482	Decreased in leaf
Locus_16994_Transcript_1/2_Confidence_0.750_Length_1388	sld1_helan ame: full=delta -fatty-acid desaturase ame: full=delta -sphingolipid desaturase	Q43469	0	0.534	fatty acid	EOY29910	0	5	P:fatty acid biosynthetic process; F:iron ion binding; F:oxidoreductase activity, acting on paired donors, with oxidation of a pair of donors resulting in the reduction of molecular oxygen to two molecules of water; P:oxidation-reduction process; F:heme binding	---NA---	IPR012171 (PIRSF); IPR001199 (G3DSA:3.10.120.GENE3D); IPR005804 (PFAM); IPR001199 (PFAM); PTHR19353 (PANTHER); PTHR19353:SF7 (PANTHER); NON_CYTOPLASMIC_DOMAIN (PHOBIUS); TRANSMEMBRANE (PHOBIUS); TRANSMEMBRANE (PHOBIUS); CYTOPLASMIC_DOMAIN (PHOBIUS); TRANSMEMBRANE (PHOBIUS); CYTOPLASMIC_DOMAIN (PHOBIUS); CYTOPLASMIC_DOMAIN (PHOBIUS); TRANSMEMBRANE (PHOBIUS); NON_CYTOPLASMIC_DOMAIN (PHOBIUS); IPR00…	334.199	63.8232	403.875	Decreased in leaf
Locus_49475_Transcript_4/4_Confidence_0.600_Length_1596	---NA---	---NA---	---NA---	---NA---	short internode related sequence	XP_002275878	3.13e-70	0	-	---NA---	IPR006511 (TIGRFAM); IPR006510 (TIGRFAM); IPR007818 (PFAM); PTHR31604 (PANTHER); PTHR31604:SF0 (PANTHER)	333.236	1.99448	612.327	Decreased in leaf
Locus_17796_Transcript_3/3_Confidence_0.750_Length_1192	ppdex_arath ame: full= -like protein at4g17486	Q93VG8	2.14e-61	0.587	desi-like protein at4g17486-like	XP_002283278	1.97e-127	2	P:convergent extension involved in gastrulation; C:chloroplast	-	IPR008580 (PFAM); PTHR12378 (PANTHER)	331.31	53.8508	240.521	Decreased in leaf
Locus_22987_Transcript_1/2_Confidence_0.667_Length_783	y3918_arath ame: full=b3 domain-containing protein at3g19184	Q1G3M3	1.04e-77	0.579	b3 domain-containing protein at3g19184-like	XP_004230784	1.01e-103	1	F:DNA binding	---NA---	IPR003340 (SMART); IPR015300 (G3DSA:2.40.330.GENE3D); IPR003340 (PFAM); PTHR31391 (PANTHER); PTHR31391:SF0 (PANTHER); IPR003340 (PROSITE_PROFILES); IPR015300 (SUPERFAMILY)	330.347	1.99448	215.467	Decreased in leaf
Locus_6910_Transcript_4/4_Confidence_0.667_Length_3528	dna2_xenla ame: full=dna replication atp-dependent helicase nuclease dna2 ame: full=dna replication atp-dependent helicase-like homolog includes: ame: full=dna replication nuclease dna2 includes: ame: full=dna replication atp-dependent helicase dna2	Q8QHA5	1.52e-172	0.509	dna replication atp-dependent helicase nuclease dna2-like	XP_002265239	0	3	P:DNA replication, Okazaki fragment processing; F:5'-flap endonuclease activity; F:single-stranded DNA-dependent ATPase activity	---NA---	Coil (COILS); PF13086 (PFAM); G3DSA:3.40.50.300 (GENE3D); PF13087 (PFAM); IPR014808 (PFAM); IPR022765 (PFAM); G3DSA:3.40.50.300 (GENE3D); IPR026851 (PTHR10887:PANTHER); PTHR10887 (PANTHER); IPR027417 (SUPERFAMILY)	326.494	3.98895	162.352	Decreased in leaf
Locus_16628_Transcript_3/3_Confidence_0.833_Length_1264	hbp1a_wheat ame: full=transcription factor hbp-1a ame: full=histone-specific transcription factor hbp1	P23922	5.27e-39	0.56	transcription factor hbp-1a	EMJ10401	2.12e-140	12	P:regulation of cellular metabolic process; P:regulation of gene expression; F:sequence-specific DNA binding; P:response to blue light; P:response to xenobiotic stimulus; P:hormone-mediated signaling pathway; P:response to abscisic acid stimulus; P:endoplasmic reticulum unfolded protein response; F:sequence-specific DNA binding transcription factor activity; P:transcription, DNA-dependent; C:cyto…	-	no IPS match	326.494	44.8757	286.621	Decreased in leaf
Locus_12407_Transcript_3/3_Confidence_0.571_Length_1442	grf4_arath ame: full=growth-regulating factor 4 short= 4 ame: full=transcription activator grf4	Q8L8A7	1.4e-44	0.616	growth-regulating factor 4-like	XP_002277233	8.22e-72	4	P:regulation of transcription, DNA-dependent; C:nucleus; F:hydrolase activity, acting on acid anhydrides, in phosphorus-containing anhydrides; F:ATP binding	---NA---	IPR014978 (SMART); IPR014977 (PFAM); IPR014978 (PFAM); PTHR31602:SF1 (PANTHER); PTHR31602 (PANTHER); CYTOPLASMIC_DOMAIN (PHOBIUS); TRANSMEMBRANE (PHOBIUS); NON_CYTOPLASMIC_DOMAIN (PHOBIUS); IPR014977 (PROSITE_PROFILES); IPR014978 (PROSITE_PROFILES); TMhelix (TMHMM)	324.568	2.99171	453.984	Decreased in leaf
Locus_7672_Transcript_2/2_Confidence_0.667_Length_948	ocs1_maize ame: full=ocs element-binding factor 1 short=ocsbf-1	P24068	1.45e-16	0.5833	basic leucine-zipper 44-like protein	ADF32109	8.81e-40	3	F:sequence-specific DNA binding transcription factor activity; P:regulation of transcription, DNA-dependent; F:sequence-specific DNA binding	---NA---	Coil (COILS); IPR004827 (SMART); G3DSA:1.20.5.170 (GENE3D); IPR004827 (PFAM); PTHR22952 (PANTHER); PTHR22952:SF38 (PANTHER); IPR004827 (PROSITE_PATTERNS); IPR004827 (PROSITE_PROFILES); SSF57959 (SUPERFAMILY)	320.716	2.99171	482.044	Decreased in leaf
Locus_9584_Transcript_5/5_Confidence_0.667_Length_1952	pao5_arath ame: full=probable polyamine oxidase 5 short= 5	Q9SU79	0	0.478	probable polyamine oxidase 5-like	XP_002309226	0	9	C:intracellular membrane-bounded organelle; P:cellular response to chemical stimulus; P:organelle organization; P:polyamine catabolic process; P:primary metabolic process; P:regulation of cellular process; P:polyamine biosynthetic process; C:cytoplasmic part; F:oxidoreductase activity, acting on the CH-NH group of donors, oxygen as acceptor	EC:1.5.3.0	no IPS match	319.753	11.9669	325.706	Decreased in leaf
Locus_22535_Transcript_2/2_Confidence_0.750_Length_1727	zdh16_arath ame: full=probable s-acyltransferase at4g01730 ame: full=probable palmitoyltransferase at4g01730 ame: full=zinc finger dhhc domain-containing protein at4g01730	Q9M115	4.38e-150	0.567	probable s-acyltransferase at4g01730-like	EOX95464	3.72e-177	10	P:microtubule cytoskeleton organization; P:methylation-dependent chromatin silencing; P:chromatin silencing by small RNA; P:cytokinesis by cell plate formation; P:histone H3-K9 methylation; F:transferase activity; P:sepal formation; P:regulation of multicellular organismal development; P:petal formation; C:plasma membrane	-	no IPS match	319.753	34.9033	213.462	Decreased in leaf
Locus_30583_Transcript_2/2_Confidence_0.750_Length_886	---NA---	---NA---	---NA---	---NA---	PREDICTED: uncharacterized protein LOC100854976	XP_003634857	1.42e-41	0	-	---NA---	NON_CYTOPLASMIC_DOMAIN (PHOBIUS); CYTOPLASMIC_DOMAIN (PHOBIUS); TRANSMEMBRANE (PHOBIUS); TMhelix (TMHMM)	318.79	29.9171	345.749	Decreased in leaf
Locus_5202_Transcript_2/2_Confidence_0.400_Length_1339	---NA---	---NA---	---NA---	---NA---	Uncharacterized protein isoform 1	EOY10880	2.56e-37	0	-	---NA---	Coil (COILS)	317.826	17.9503	309.671	Decreased in leaf
Locus_16251_Transcript_1/2_Confidence_0.667_Length_1626	agt23_arath ame: full=alanine--glyoxylate aminotransferase 2 homolog mitochondrial ame: full=beta-alanine-pyruvate aminotransferase 3 flags: precursor	Q9SR86	0	0.671	alanine--glyoxylate aminotransferase 2 homolog mitochondrial-like	XP_004302547	0	2	F:transaminase activity; F:pyridoxal phosphate binding	---NA---	IPR005814 (PIRSF); IPR005814 (PFAM); IPR015422 (G3DSA:3.90.1150.GENE3D); IPR015421 (G3DSA:3.40.640.GENE3D); IPR005814 (PANTHER); PTHR11986:SF23 (PANTHER); IPR005814 (PROSITE_PATTERNS); IPR015424 (SUPERFAMILY)	315.9	8.97514	217.471	Decreased in leaf
Locus_8612_Transcript_3/3_Confidence_0.667_Length_755	---NA---	---NA---	---NA---	---NA---	uncharacterized loc101222797	XP_002275123	1.67e-93	0	-	---NA---	Coil (COILS); Coil (COILS); PTHR31016:SF0 (PANTHER); PTHR31016 (PANTHER)	313.011	6.98066	266.578	Decreased in leaf
[truncated: 34,847 more rows]
